# Supplementary material for: Freezing of Gait in Parkinson’s Disease: An Overload Problem?
Source: PLoS One. 2015 Dec 17;10(12):e0144986. doi: 10.1371/journal.pone.0144986 (PMC4682987; doi:10.1371/journal.pone.0144986)
Supplement: S1 File — Experiment #1 and #2. (XLSX) [file pone.0144986.s001.xlsx]

## Sheet: Step Length
Experiment #1																																Experiment #2
Mean Step Length																Step Length Variability																Mean Step Length													Step Length Variability
		No Dual Task						Dual Task										No Dual Task						Dual Task
		No Visual Cues			Visual Cues			No Visual Cues			Visual Cues							No Visual Cues			Visual Cues			No Visual Cues			Visual Cues							Lower-Limbs Occluded (LLO)			LLO+Visual Cues (VC)			LLO+VC+Dual-Task							Lower-Limbs Occluded (LLO)
Participant	Group	Trial 1	Trial 2	Trial 3	Trial 1	Trial 2	Trial 3	Trial 1	Trial 2	Trial 3	Trial 1	Trial 2	Trial 3			Participant	Group	Trial 1	Trial 2	Trial 3	Trial 1	Trial 2	Trial 3	Trial 1	Trial 2	Trial 3	Trial 1	Trial 2	Trial 3			Participant	Group	Trial 1	Trial 2	Trial 3	Trial 1	Trial 2	Trial 3	Trial 1	Trial 2	Trial 3			Participant	Group	Trial 1	Trial 2	Trial 3
1	FOG	57.727	62.316	62.269	64.462	63.951	64.462	46.361	53.25	52.205	64.574	64.128	65.193			1	FOG	6.135	7.136	4.888	4.938	2.984	4.938	13.675	7.005	8.599	5.651	3.358	2.715			1	FOG	57.991	62.842	61.361	64.31	66.443	60.735	64.579	64.807	64.789			1	FOG	6.834	3.866	4.666
2	FOG	51.924	59.019	61.37	65.328	65.446	63.997	33.34	35.492	53.442	48.179	64.675	64.069			2	FOG	8.956	7.57	8.629	10.27	5.226	4.313	19.438	16.323	9.383	6.435	10.478	6.173			2	FOG	41.704	59.104	59.653	65.075	62.992	65.001	64.74	62.477	63.276			2	FOG	6.498	11.397	6.171
3	FOG	23.641	24.745		30.969	50.964		16.538	14.584		29.42	26.148				3	FOG	36.933	39.8		50.184	33.709		39.735	53.862		44.867	29.66				4	FOG	41.96	42.128	46.517	64.289	64.134	63.355	63.083	63.563	62.581			4	FOG	9.427	7.748	4.226
4	FOG	43.417	43.871	48.831				38.462	40.802	42.951	55.467	63.817	63.934			4	FOG	7.01	7.197	4.884				8.455	7.903	7.072	9.8	5.161	6.892			5	FOG	56.228	61.638	59.635	66.733	65.429	63.219	61.255	65.185	64.707			5	FOG	10.774	5.542	9.212
5	FOG	64.803	66.35	61.923	64.031	64.812	65.083	58.258	58.193	58.014	64.692	64.337	64.975			5	FOG	6.208	3.787	6.119	3.793	3.092	3.607	7.862	8.162	7.903	2.898	4.83	3.285			7	FOG	61.831	61.351	62.626	65.032	65.13	65.472	63.434	57.133	64.696			7	FOG	7.385	5.583	4.995
6	FOG	45.74	41.752		47.741	54.134		37.185	40.254	45.206	32.934	31.918				6	FOG	11.476	10.404		19.352	17.507		12.225	16.339	11.355	10.315	21.29				9	FOG	62.773	63.105	61.923	64.956	64.994	65.978	64.489	64.664	64.859			9	FOG	6.183	5.204	5.291
7	FOG	58.584	61.925	62.748	64.755	65.378	64.347	54.775	60.886	60.249	64.207	63.995	64.958			7	FOG	8.229	4.641	4.393	4.402	3.304	2.194	13.327	7.701	5.172	6.955	6.233	4.137			10	FOG	37.102	39.065	48.603	51.383	51.957	53.709	43.446	47.568	48.644			10	FOG	47.34	27.139	11.214
8	FOG	53.424	63.461	66.464	63.005	66.298	65.687	52.425	53.793	54.376	64.59	65.241	65.12			8	FOG	15.521	10.809	7.786	11.606	11.27	5.924	12.226	15.023	12.193	11.394	8.906	6.618			11	FOG	54.964	52.734	54.203	64.099		64.316	64.065	62.155	60.099			11	FOG	10.296	13.743	8.281
9	FOG	66.247	64.489	64.256	64.473	64.898	64.758	59.316	62.412	60.623	63.986	64.991	64.797			9	FOG	4.785	4.577	7.264	3.516	1.905	3.961	5.198	6.335	4.559	3.945	5.969	9.261			14	FOG	51.257	46.871	49.094	62.67	59.761	52.571	34.875	41.352	49.944			14	FOG	12.985	15.091	12.966
10	FOG	36.969	42.756	50.336	32.754	50.624	46.319	32.486	33.723	45.505	44.235	49.383	51.902			10	FOG	38.903	23.851	8.002		15.837	13.735	52.784	58.121	11.363	13.907	10.156	5.388			15	FOG	50.395	54.364	58.641	64.415	64.726	64.508	65.778	64.735	64.417			15	FOG	11.516	10.918	14.559
11	FOG	51.401		54.494	64.316	64.027	65.245	44.476	47.546	49.538	64.599		65.25			11	FOG	7.001		13.911	3.194	3.58	3.162	9.979	14.024	11.306	3.992		3.508			16	FOG	33.141	32.7	30.024		23.666	26.907	29.175	33.569	31.411			16	FOG	14.575	22.425	17.07
12	FOG	53.536	43.257		29.313	31.989		36.845	40.121	35.026	26.519	24.604	21.274			12	FOG	10.998	14.816		74.817	42.306		21.689	17.641	13.442	30.086	37.22	32.814			17	FOG	52.812	57.741	58.256	65.546	65.102	65.727	67.248	61.61	65.686			17	FOG	8.02	4.947	1.992
13	FOG	27.232	35.018		29.925	29.331		20.488	20.639		29.617	28.209				13	FOG	30.057	14.75		26.271	18.804		33.267	25.581		20.468	22.174				18	FOG	47.528	52.945	51.496	65.416	64.696	65.056	63.372	66.42	63.805			18	FOG	5.379	6.097	4.444
14	FOG	49.424	51.912	43.567	63.527	64.152	66.114	43.917	42.85	39.12	47.074	42.176	44.1			14	FOG	12.716	5.366	14.832	6.875	3.066	1.62	18.387	11.424	19.559	17.534	17.564	14.904			19	FOG	26.757	23.631	24.507	27.054	26.972	15.952	11.759					19	FOG	25.274	28.842	30.209
15	FOG	52.528	55.37	58.869	64.96	65.046	65.108	47.028	44.41	44.762	65.049	64.66	64.628			15	FOG	5.957	11.071	9.548	4.973	4.242	6.811	15.298	21.749	21.666	5.002	8.345	11.286			20	FOG	26.765			28.753	26.394		24.709					20	FOG	37.978
16	FOG		24.205	34.29		29.995	32.216	16.17	23.541	20.148	22.98	23.633	28.018			16	FOG		20.55	11.403		20.074	26.609	35.1	21.399	22.223	23.475	22.87	21.404
17	FOG	55.769	53.51	60.291	66.584	65.178	64.889	49.884	53.266	56.764	64.885	65.049	65.35			17	FOG	4.566	7.332	4.578	10.169	4.744	4.167	3.809	4.46	4.231	4.19	5.436	3.813			21	non-FOG	66.555	66.627	66.812	65.166	65.039	64.7	65.442	64.803	65.247			21	non-FOG	5.192	4.635	3.596
18	FOG	50.306	52.096	54.057	64.711	64.775	64.138	45.904	47.292	51.239	64.738	65.071	64.974			18	FOG	4.064	7.626	4.907	4.611	5.192	5.096	7.756	5.011	9.105	4.3	4.49	5.847			22	non-FOG	52.208	56.813	58.209	64.079	64.925	64.359	64.479	60.342	63.092			22	non-FOG	6.086	3.418	4.76
19	FOG	34.812	25.629	24.581	30.841	29.08	15.457	25.285	21.628	21.996	21.192	21.057	14.167			19	FOG	18.084	27.384	26.619	21.269	22.465	50.086	24.76	24.144	28.449	40.828	35.226	51.117			23	non-FOG	58.736	64.449	62.85	65.135	64.628	64.601	64.783	65.043	65.135			23	non-FOG	4.763	3.211	6.3
20	FOG	24.561	27.09		34.057	43.81		15.231	22.113	16.245	19.812	17.129	19.689			20	FOG	31.661	33.125		43.65	29.267		44.265	33.227	47.534	51.315	45.603	30.659			24	non-FOG	60.202	61.311	64.804	63.767	64.891	64.894	65.686	64.054	66.003			24	non-FOG	3.925	3.901	4.069
																																25	non-FOG	63.721	63.853	65.751	65.847	65.838	65.298	68.273	67.672	65.783			25	non-FOG	7.161	6.006	7.185
21	non-FOG	65.865	66.618	67.514	65.352	64.762	64.694	61.625	62.65	63.413	64.802	65.171	65.052			21	non-FOG	3.311	4.573	3.369	2.83	2.743	3.62	3.005	3.51	4.823	2.027	2.529	2.887			26	non-FOG	71.153	71.302	71.313	65.565	65.606	65.255	64.896	65.416	65.248			26	non-FOG	3.852	4.428	2.862
22	non-FOG	57.619	58.913	58.992	65.423	63.984	64.67	53.134	50.071	53.726	64.39	65.054	63.988			22	non-FOG	2.373	6.325	4.186	6.872	2.638	4.049	6.031	11.195	6.517	5.014	4.742	5.246			27	non-FOG	64.412	64.439	65.091	65.05	64.961	64.614	65.229	64.235	64.27			27	non-FOG	6.329	2.582	4.707
23	non-FOG	62.602	64.613	67.093	65.074	64.941	64.822	63.543	62.664	66.238	64.994	65.767	65.599			23	non-FOG	5.51	8.659	5.3	5.843	3.545	4.8	7.186	9.726	4.018	5.522	7.797	4.98			28	non-FOG	73.584	77.328	75.676	64.99	65.613	65.882	64.273	64.401	63.723			28	non-FOG	4.593	4.809	3.846
24	non-FOG	60.954	65.737	66.178	64.593	61.601	64.942	60.353	60.381	64.441	64.286	66.446	65.355			24	non-FOG	4.738	4.666	6.019	4.621	6.501	3.826	3.975	5.633	4.668	2.137	4.301	6.567			29	non-FOG	61.491	65.151	65.463	64.365	64.539	64.769	65.214	65.268	65.459			29	non-FOG	7.265	5.449	8.195
25	non-FOG	64.786	63.429	66.728	65.213	64.717	65.621	62.597	63.35	60.967	64.747	64.894	64.233			25	non-FOG	3.017	7.998	5.684	6.15	5.974	6.587	6.896	5.87	6.073	6.105	6.835	5.378			30	non-FOG	73.559	79.595	79.607	65.639	66.718	66.474	65.972	65.646	65.248			30	non-FOG	3.306	3.343	1.672
26	non-FOG	72.561	72.845	70.803	64.982	65.46	65.457	68.517	69.873	66.25	65.473	65.549	65.765			26	non-FOG	3.758	4.36	3.305	4.665	4.718	3.283	4.678	4.56	3.74	5.733	4.872	2.175			31	non-FOG	67.913	73.905	72.727	66.557	64.849	65.407	66.007	66.278	65.543			31	non-FOG	4.865	6.001	5.778
27	non-FOG	64.02	65.18	66.672	65.331	65.105	65.03	61.952	62.755	63.036	64.333	65.069	64.534			27	non-FOG	2.964	3.612	3.806	5.266	4.213	3.736	6.629	2.798	4.525	2.724	5.048	3.34			32	non-FOG	62.964	66.981	68.182	64.759	65.059	65.675	65.341	64.63	66.026			32	non-FOG	6.363	5.654	5.116
28	non-FOG	75.86	77.857	77.731	65.139	65.256	65.259	67.959	72.55	64.661	64.577	64.178	63.916			28	non-FOG	8.346	6.837	7.081	4.18	4.707	6.296	9.015	5.78	6.069	4.493	4.234	3.431			33	non-FOG	57.613	66.353	65.045	65.065	65.105	66.236	56.834	59.426	59.592			33	non-FOG	7.134	5.254	4.781
29	non-FOG	61.706	69.95	67.369	64.17	64.407	64.998	54.174	60.016	64.336	64.911	65.325	64.899			29	non-FOG	7.167	5.444	7.403	4.449	5.069	5.209	9.284	6.728	5.498	6.35	7.527	10.333			34	non-FOG	50.539	57.005	59.051	64.099	64.745	64.089	64.246	63.371	63.669			34	non-FOG	20.477	4.669	7.031
30	non-FOG	79.065	78.985	81.717	64.87	64.717	65.035	72.726	76.183	78.841	65.172	65.637	64.934			30	non-FOG	3.223	3.339	2.359	8.794	10.409	10.552	3.518	4.578	2.92	10.012	14.818	11.41			35	non-FOG	48.005	57.594	56.282	64.172	65.656	64.999	64.942	63.451	64.763			35	non-FOG	10.756	6.733	3.895
31	non-FOG	72.124	73.653	74.528	65.121	65.582	65.965	66.654	69.236	69.366	66.068	65.929	65.988			31	non-FOG	5.32	6.426	6.03	3.421	4.007	3.613	5.539	4.952	6.024	2.48	3.808	2.111			36	non-FOG	63.129	64.399	69.054	64.125	64.939	64.484	64.585	64.553	64.231			36	non-FOG	7.303	8.503	7.393
32	non-FOG	67.469	66.908	62.86	65.022	64.673	64.463	63.172	58.083	59.308	65.131	64.502	64.787			32	non-FOG	5.86	5.55	5.861	4.138	2.342	3.893	5.904	7.758	5.38	3.871	4.634	3.126			37	non-FOG	63.612	64.57	65.097	64.915	64.501	64.316	65.03	66.196	64.01			37	non-FOG	8.644	4.184	6.045
33	non-FOG	59.572	69.506	66.422	65.685	65.426	65.102	57.929	52.992	56.451	64.816	65.093	64.979			33	non-FOG	4.966	1.694	5.664	7.571	4.455	4.494	3.037	5.729	4.279	4.717	4.148	4.266			38	non-FOG	73.043	72.379	70.916	68.179	66.555	66.033	62.772	64.507	63.046			38	non-FOG	6.255	6.052	4.416
34	non-FOG	56.769	57.857	59.181	65.498	64.014	64.275	50.956	56.855	58.083	64.354	64.498	63.928			34	non-FOG	6.76	4.462	5.097	10.124	6.378	7.609	9.148	7.389	6.36	7.318	3.491	5.275			39	non-FOG	60.684	63.871	62.532	63.88	64.888	66.656	61.518	66.922	63.637			39	non-FOG	6.406	5.762	4.512
35	non-FOG	53.555	57.813	58.756	63.753	64.756	63.948	48.549	52.373	42.211	64.027	63.193	63.113			35	non-FOG	9.137	4.567	5.422	2.928	5.777	4.689	10.057	6.702	21.391	13.392	12.722	10.576			40	non-FOG	40.165	37.867	39.338	40.889	41.344			42.236	42.614			40	non-FOG	9.743	23.711	18.122
36	non-FOG	67.857	68.542	71.572	64.871	64.716	64.48	58.212	62.046	62.745	64.87	64.697	64.812			36	non-FOG	6.313	6.234	10.575	3.267	4.399	6.36	12.462	6.514	6.783	2.677	7.567	3.311
37	non-FOG	68.028	65.898	63.831	64.389	64.76	64.377	63.332	62.56	63.104	64.502	63.97	64.277			37	non-FOG	8.044	6.497	7.262	5.075	6.007	6.146	6.413	7.262	3.946	9.627	6.807	5.594
38	non-FOG	73.503	74.031	71.244	64.687	65.193	65.36	65.402	67.39	65.527	63.585	64.177	64.499			38	non-FOG	5.788	5.488	4.067	3.248	1.894	2.128	5.63	5.963	4.302	4.193	5.37	3.31
39	non-FOG	63.34	63.275	67.275	64.721	64.944	64.204	58.398	54.292	57.643	64.43	65.131	64.595			39	non-FOG	3.804	2.843	3.498	3.345	3.167	3.427	5.024	5.185	4.486	2.888	2.925	2.11
40	non-FOG	38.013	38.429	42.81	40.588	30.893	40.781	41.892	43.33		43.285					40	non-FOG	23.156	17.199	17.405	14.422	21.536	12.108	11.06	8.098		6.735
[truncated: 6 more columns]

## Sheet: Step Time
Experiment #1																																Experiment #2
Mean Step Time																Step Time Variability																Mean Step Time													Step Time Variability
		No Dual Task						Dual Task										No Dual Task						Dual Task
		No Visual Cues			Visual Cues			No Visual Cues			Visual Cues							No Visual Cues			Visual Cues			No Visual Cues			Visual Cues							Lower-Limbs Occluded (LLO)			LLO+Visual Cues (VC)			LLO+VC+Dual-Task							Lower-Limbs Occluded (LLO)
Participant	Group	Trial 1	Trial 2	Trial 3	Trial 1	Trial 2	Trial 3	Trial 1	Trial 2	Trial 3	Trial 1	Trial 2	Trial 3			Participant	Group	Trial 1	Trial 2	Trial 3	Trial 1	Trial 2	Trial 3	Trial 1	Trial 2	Trial 3	Trial 1	Trial 2	Trial 3			Participant	Group	Trial 1	Trial 2	Trial 3	Trial 1	Trial 2	Trial 3	Trial 1	Trial 2	Trial 3			Participant	Group	Trial 1	Trial 2	Trial 3
1	FOG	0.542	0.537	0.545	0.667	0.666	0.667	0.692	0.634	0.634	0.805	0.744	0.682			1	FOG	3.153	2.758	3.895	7.795	3.513	7.795	9.647	4.704	5.533	10.87	6.72	5.826			1	FOG	0.573	0.565	0.552	0.676	0.667	0.63	0.671	0.663	0.706			1	FOG	5.787	4.042	5.08
2	FOG	0.601	0.565	0.572	0.928	0.746	0.673	0.589	0.62	0.578	0.611	0.706	0.698			2	FOG	4.512	2.267	2.628	8.724	8.611	4.076	8.146	7.03	4.533	5.416	11.215	7.236			2	FOG	0.595	0.589	0.587	0.748	0.656	0.652	0.775	0.785	0.703			2	FOG	4.712	3.851	2.232
3	FOG	0.429	0.443		0.618	0.867		0.429	0.426		0.637	0.564				3	FOG	18.312	13.244		25.453	14.828		18.237	16.072		32.151	14.76				4	FOG	0.536	0.503	0.519	0.643	0.673	0.644	0.718	0.647	0.642			4	FOG	4.2	4.269	4.603
4	FOG	0.517	0.502	0.512				0.529	0.504	0.493	0.667	0.692	0.672			4	FOG	5.1	4.229	2.785				4.173	4.228	10.475	4.772	5.792	6.386			5	FOG	0.531	0.517	0.502	0.545	0.529	0.555	0.523	0.592	0.562			5	FOG	3.353	3.951	3.487
5	FOG	0.517	0.506	0.508	0.663	0.564	0.55	0.516	0.505	0.511	0.582	0.579	0.568			5	FOG	3.83	4.361	2.892	25.849	5.529	5.714	4.651	4.454	2.835	6.881	6.189	6.694			7	FOG	0.503	0.514	0.505	0.564	0.53	0.528	0.581	0.518	0.575			7	FOG	5.362	4.587	4.345
6	FOG	0.558	0.51		0.596	0.635		0.438	0.446	0.459	0.48	0.443				6	FOG	7.586	6.721		9.408	12.307		8.442	7.066	6.389	6.919	7.217				9	FOG	0.534	0.535	0.54	0.552	0.551	0.553	0.574	0.591	0.556			9	FOG	4.253	2.728	3.695
7	FOG	0.523	0.502	0.492	0.564	0.528	0.501	0.53	0.502	0.498	0.552	0.524	0.523			7	FOG	6.491	3.913	4.152	5.119	5.162	3.878	5.946	4.685	4.256	4.611	4.399	6.405			10	FOG	0.713	0.706	0.762	0.801	0.799	0.784	0.761	0.794	0.765			10	FOG	13.603	10.55	6.914
8	FOG	0.603	0.552	0.558	0.679	0.596	0.622	0.583	0.576	0.54	0.643	0.667	0.61			8	FOG	8.133	6.035	5.381	9.838	10.103	8.576	4.986	8.406	4.282	7.745	10.319	10.868			11	FOG	0.517	0.506	0.49	0.609		0.578	0.652	0.654	0.608			11	FOG	5.459	4.408	3.754
9	FOG	0.532	0.528	0.534	0.554	0.542	0.542	0.555	0.541	0.54	0.578	0.577	0.579			9	FOG	3.539	2.597	3.991	5.682	6.487	4.972	4.852	2.761	3.904	5.971	6.236	6.723			14	FOG	0.582	0.552	0.544	0.639	0.582	0.585	0.542	0.533	0.589			14	FOG	5.456	5.036	3.502
10	FOG	0.799	0.719	0.787	0.892	0.987	0.729	0.704	0.685	0.721	0.793	0.748	0.815			10	FOG	56.587	5.653	12.617	25.624	19.43	10.335	11.171	29.216	10.515	10.491	7.062	7.34			15	FOG	0.627	0.554	0.602	0.611	0.619	0.61	0.752	0.732	0.722			15	FOG	4.03	3.874	6.638
11	FOG	0.51		0.517	0.572	0.677	0.587	0.479	0.493	0.506	0.699		0.658			11	FOG	5.539		7.186	7.246	3.977	4.084	7.458	5.781	5.939	3.661		5.202			16	FOG	0.893	0.795	0.776		1.11	0.767	0.855	0.938	0.782			16	FOG	17.327	11.812	10.913
12	FOG	0.613	0.51		0.734	0.728		0.63	0.561	0.511	0.725	0.638	0.462			12	FOG	7.849	4.237		26.428	8.645		12.686	10.399	8.391	12.767	11.641	10.115			17	FOG	0.693	0.614	0.614	0.66	0.684	0.622	0.666	0.64	0.627			17	FOG	7.23	4.349	3.113
13	FOG	0.55	0.478		0.49	0.471		0.479	0.375		0.435	0.455				13	FOG	21.994	10.928		23.894	20.406		23.422	19.01		24.787	17.788				18	FOG	0.579	0.537	0.528	0.611	0.593	0.597	0.632	0.692	0.571			18	FOG	6.202	5.232	8.038
14	FOG	0.562	0.555	0.54	0.659	0.698	0.643	0.558	0.552	0.509	0.602	0.546	0.539			14	FOG	3.121	2.676	4.887	7.187	7.966	7.464	4.583	3.085	3.832	4.618	5.867	4.269			19	FOG	0.452	0.473	0.439	0.467	0.469	0.404	0.37					19	FOG	9.853	5.654	6.08
15	FOG	0.59	0.555	0.623	0.762	0.653	0.595	0.598	0.536	0.598	0.794	0.719	0.719			15	FOG	4.75	7.187	5.82	8.383	8.788	4.816	7.244	8.389	6.064	7.632	7.06	8.516			20	FOG	0.633			1.063	0.898		0.68					20	FOG	16.357
16	FOG		0.831	0.765		1.329	1.014	0.794	0.781	0.705	1.203	0.959	0.849			16	FOG		12.627	6.205		17.766	14.643	17.456	13.454	13.361	19.899	14.737	17.034
17	FOG	0.63	0.633	0.614	0.738	0.659	0.606	0.659	0.634	0.623	0.681	0.636	0.631			17	FOG	3.315	6.069	6.647	9.465	6.12	6.119	6.031	5.7	2.998	5.227	3.958	5.537			21	non-FOG	0.533	0.522	0.525	0.542	0.544	0.529	0.576	0.58	0.578			21	non-FOG	2.706	3.09	3.459
18	FOG	0.576	0.542	0.514	0.701	0.609	0.583	0.618	0.612	0.562	0.656	0.629	0.589			18	FOG	4.89	4.368	5.19	6.572	4.802	7.408	7.627	5.234	10.642	4.464	10.162	7.718			22	non-FOG	0.451	0.422	0.433	0.478	0.479	0.462	0.534	0.475	0.528			22	non-FOG	5.924	3.671	2.852
19	FOG	0.514	0.491	0.454	0.516	0.517	0.38	0.466	0.466	0.452	0.478	0.44	0.401			19	FOG	6.506	5.96	5.4	6.022	9.906	12.746	5.784	5.093	5.815	9.839	6.099	13.859			23	non-FOG	0.648	0.58	0.584	0.567	0.572	0.578	0.587	0.564	0.596			23	non-FOG	4.145	3.53	4.433
20	FOG	0.714	0.625		1.351	0.936		0.568	0.645	0.539	0.712	0.699	0.626			20	FOG	25.034	13.745		34.435	18.938		17.894	14.453	16.709	23.019	19.755	11.196			24	non-FOG	0.569	0.557	0.54	0.559	0.551	0.545	0.595	0.547	0.566			24	non-FOG	4.581	4.339	4.552
																																25	non-FOG	0.541	0.518	0.523	0.541	0.522	0.531	0.561	0.543	0.53			25	non-FOG	3.285	2.602	3.262
21	non-FOG	0.533	0.523	0.514	0.582	0.573	0.532	0.542	0.543	0.536	0.57	0.557	0.57			21	non-FOG	3.026	3.262	1.813	5.437	4.43	4.863	3.862	2.781	3.027	2.504	6.121	3.66			26	non-FOG	0.558	0.537	0.546	0.542	0.553	0.531	0.555	0.588	0.554			26	non-FOG	1.954	2.988	2.448
22	non-FOG	0.442	0.433	0.435	0.669	0.509	0.48	0.435	0.424	0.42	0.531	0.494	0.487			22	non-FOG	4.847	4.385	4.183	9.736	7.655	4.498	5.169	5.892	4.183	3.395	5.031	6.906			27	non-FOG	0.518	0.493	0.495	0.494	0.503	0.494	0.517	0.489	0.504			27	non-FOG	5.294	2.452	2.656
23	non-FOG	0.604	0.583	0.556	0.677	0.578	0.565	0.595	0.579	0.58	0.584	0.568	0.567			23	non-FOG	3.135	4.206	1.984	4.953	5.358	3.859	3.688	4.356	1.917	4.17	5.117	4.457			28	non-FOG	0.547	0.521	0.523	0.51	0.508	0.542	0.563	0.539	0.57			28	non-FOG	2.93	2.746	3.589
24	non-FOG	0.562	0.545	0.55	0.65	0.582	0.56	0.582	0.58	0.539	0.583	0.562	0.553			24	non-FOG	5.516	3.067	3.553	4.231	4.79	4.535	5.62	5.552	4.164	7.055	6.759	8.672			29	non-FOG	0.661	0.625	0.667	0.768	0.704	0.644	0.765	0.737	0.681			29	non-FOG	6.934	4.619	8.053
25	non-FOG	0.537	0.529	0.517	0.559	0.547	0.531	0.534	0.524	0.525	0.554	0.527	0.527			25	non-FOG	5.153	1.999	2.281	4.89	5.372	2.675	4.124	3.781	3.51	3.632	5.269	4.4			30	non-FOG	0.551	0.517	0.519	0.519	0.529	0.501	0.54	0.508	0.504			30	non-FOG	2.963	2.945	3.901
26	non-FOG	0.544	0.533	0.547	0.656	0.545	0.538	0.579	0.544	0.566	0.568	0.541	0.549			26	non-FOG	1.964	2.362	3.041	4.794	4.153	4.076	3.951	2.651	2.14	7.597	3.806	5.278			31	non-FOG	0.52	0.511	0.516	0.512	0.524	0.501	0.499	0.512	0.507			31	non-FOG	3.312	5.364	4.687
27	non-FOG	0.507	0.498	0.493	0.582	0.507	0.491	0.507	0.485	0.484	0.488	0.488	0.503			27	non-FOG	3.45	3.326	4.511	8.155	2.3	3.707	8.592	5.83	5.409	2.692	3.79	7.081			32	non-FOG	0.56	0.516	0.528	0.617	0.577	0.655	0.649	0.648	0.733			32	non-FOG	5.049	3.47	5.116
28	non-FOG	0.54	0.529	0.53	0.567	0.533	0.512	0.55	0.525	0.559	0.569	0.568	0.581			28	non-FOG	1.599	3.134	2.002	2.808	4.295	4.149	3.633	2.683	5.887	4.422	4.121	5.579			33	non-FOG	0.668	0.64	0.636	0.678	0.749	0.724	0.73	0.68	0.723			33	non-FOG	6.156	1.565	4.585
29	non-FOG	0.657	0.62	0.634	0.719	0.656	0.649	0.653	0.613	0.636	0.74	0.677	0.644			29	non-FOG	4.998	4.986	4.073	7.57	5.326	3.801	10.604	4.928	5.519	8.912	6.165	7.976			34	non-FOG	0.583	0.528	0.498	0.582	0.599	0.596	0.615	0.593	0.593			34	non-FOG	12.114	4.801	4.039
30	non-FOG	0.523	0.518	0.515	0.536	0.507	0.495	0.518	0.516	0.511	0.511	0.5	0.474			30	non-FOG	1.774	1.11	1.964	7.76	5.161	3.904	3.793	3.709	1.816	2.778	3.685	5.269			35	non-FOG	0.583	0.575	0.578	0.586	0.566	0.563	0.612	0.575	0.583			35	non-FOG	9.443	8.401	6.952
31	non-FOG	0.52	0.503	0.509	0.586	0.522	0.522	0.53	0.516	0.506	0.517	0.52	0.521			31	non-FOG	3.921	4.509	4.049	7.316	6.309	5.922	4.595	4.384	2.294	5.951	7.293	6.455			36	non-FOG	0.619	0.568	0.541	0.594	0.569	0.532	0.579	0.632	0.581			36	non-FOG	5.423	3.959	2.929
32	non-FOG	0.533	0.527	0.568	0.648	0.6	0.566	0.537	0.567	0.558	0.632	0.646	0.65			32	non-FOG	5.123	5.292	5.013	7.128	4.63	5.353	3.207	4.412	4.274	7.247	6.753	8.396			37	non-FOG	0.581	0.578	0.569	0.594	0.585	0.584	0.608	0.627	0.607			37	non-FOG	3.028	3.884	4.685
33	non-FOG	0.626	0.593	0.616	0.698	0.655	0.622	0.62	0.641	0.617	0.735	0.679	0.702			33	non-FOG	4.589	4.41	2.187	6.736	6.603	4.374	2.019	2.905	3.743	6.387	3.715	6.783			38	non-FOG	0.547	0.547	0.557	0.538	0.548	0.55	0.547	0.553	0.56			38	non-FOG	1.81	2.295	5.145
34	non-FOG	0.533	0.517	0.514	0.622	0.579	0.593	0.552	0.507	0.487	0.587	0.569	0.58			34	non-FOG	5.574	3.774	3.082	8.122	4.249	5.759	5.553	7.6	4.285	7.522	5.48	4.452			39	non-FOG	0.593	0.52	0.525	0.536	0.528	0.512	0.579	0.563	0.559			39	non-FOG	6.969	5.071	5.549
35	non-FOG	0.578	0.565	0.565	0.687	0.653	0.598	0.568	0.544	0.493	0.558	0.597	0.588			35	non-FOG	7.383	7.066	5.704	11.442	6.167	4.816	10.629	9.385	13.249	7.463	4.716	4.778			40	non-FOG	0.692	0.627	0.722	0.641	0.619		0.601	0.6	0.563			40	non-FOG	6.958	8.412	8.372
36	non-FOG	0.591	0.558	0.542	0.707	0.569	0.54	0.601	0.582	0.575	0.617	0.574	0.552			36	non-FOG	3.827	4.836	2.965	7.334	4.979	6.078	4.182	5.561	5.757	5.733	7.125	5.908
37	non-FOG	0.567	0.583	0.59	0.595	0.59	0.583	0.637	0.623	0.607	0.632	0.606	0.598			37	non-FOG	3.12	3.571	2.209	6.576	6.517	3.66	4.284	3.401	5.131	5.86	3.784	3.983
38	non-FOG	0.546	0.547	0.553	0.56	0.537	0.536	0.552	0.546	0.56	0.563	0.545	0.563			38	non-FOG	2.159	2.694	3.006	5	3.888	3.115	2.999	4.89	4.059	4.018	3.689	2.892
39	non-FOG	0.546	0.526	0.527	0.523	0.526	0.511	0.582	0.584	0.577	0.611	0.612	0.618			39	non-FOG	5.301	4.632	4.73	10.766	7.635	9.262	8.098	8.352	7.856	4.684	6.65	5.531
40	non-FOG	0.727	0.606	0.704	0.673	0.608	0.59	0.587	0.569		0.595					40	non-FOG	35.827	8.349	13.974	7.979	9.152	8.038	5.26	3.574		4.713
[truncated: 6 more columns]

## Sheet: Double Support Time Percentage
Experiment #1																																Experiment #2
Mean Double Support Time Percentage																Double Support Time Percentage Variability																Mean Double Support Time Percentage													Double Support Time Percentage Variability
		No Dual Task						Dual Task										No Dual Task						Dual Task
		No Visual Cues			Visual Cues			No Visual Cues			Visual Cues							No Visual Cues			Visual Cues			No Visual Cues			Visual Cues							Lower-Limbs Occluded (LLO)			LLO+Visual Cues (VC)			LLO+VC+Dual-Task							Lower-Limbs Occluded (LLO)
Participant	Group	Trial 1	Trial 2	Trial 3	Trial 1	Trial 2	Trial 3	Trial 1	Trial 2	Trial 3	Trial 1	Trial 2	Trial 3			Participant	Group	Trial 1	Trial 2	Trial 3	Trial 1	Trial 2	Trial 3	Trial 1	Trial 2	Trial 3	Trial 1	Trial 2	Trial 3			Participant	Group	Trial 1	Trial 2	Trial 3	Trial 1	Trial 2	Trial 3	Trial 1	Trial 2	Trial 3			Participant	Group	Trial 1	Trial 2	Trial 3
1	FOG	32.682	31.83	31.295	30.705	29.588	30.705	35.417	34.125	35.133	29.286	29.267	30.343			1	FOG	7.671	4.212	9.303	6.437	3.07	6.437	5.917	3.84	3.05	2.521	2.419	6.237			1	FOG	32.611	31.166	31.174	28.441	29.96	30.277	29.863	29.58	28.91			1	FOG	4.579	3.721	4.675
2	FOG	36.501	34.611	33.854	34.632	33.153	34.5	43.369	42.351	36.331	38.117	32.269	32.679			2	FOG	5.874	5.329	3.484		8.197	5.363	7.379	5.269	5.842	4.172	7.453	5.006			2	FOG	37.506	33.613	34.158	31.206	32.933	30.719	25.287	33.04	32.414			2	FOG	4.555	4.561	5.383
3	FOG	49.718	50.103		43.537	40.884		56.135	62.753		48.122	43.549				3	FOG	12.947	17.062		17.752	47.8		22.751	22.757		37.163	12.189				4	FOG	38.315	38.442	37.585	30.437	30.552	30.132	30.089	30.522	32.317			4	FOG	5.109	3.984	5.067
4	FOG	38.334	37.051	37.645				39.168	40.728	38.024	31.102	30.6	30.098			4	FOG	3.95	6.026	3.892				5.009	4.079	24.459	23.887	8.269	3.368			5	FOG	29.659	29.158	29.943	26.406	27.189	28.646	30.045	27.998	26.888			5	FOG	4.563	2.79	6.29
5	FOG	27.698	26.419	28.987	27.085	29.321	28.716	30.922	31.042	30.689	27.297	27.188	27.606			5	FOG	5.986	2.772	4.606	6.764	3.426	4.453	4.076	6.464	4.483	5.68	6.487	5.733			7	FOG	26.33	28.048	26.18	25.718	27.108	25.933	27.195	27.209	24.746			7	FOG	4.956	8.481	7.476
6	FOG	39.34	41.931		39.974	32.206		38.535	37.959	39.896	37.463	37.517				6	FOG	4.434	4.776		5.421	31.877		6.688	24.908	7.885	18.498	15.824				9	FOG	31.11	31.095	31.255	30.376	30.31	29.061	30.166	29.459	30.99			9	FOG	4.421	3.977	5.964
7	FOG	24.762	26.596	26.64	23.655	25.562	24.633	29.806	27.685	28.38	27.056	26.847	25.1			7	FOG	13.212	1.795	5.202	4.646	5.867	6.224	8.338	8.469	9.291	6.227	6.142	4.784			10	FOG	47.934	42.333	42.48	38.228	40.491	38.703	41.083	42.245	39.59			10	FOG	7.118	8.421	5.909
8	FOG	37.654	30.796	34.123	30.28	26.843	34.04	36.46	37.09	32.348	34.82	31.744	34.124			8	FOG	8.686	9.705	6.377	21.327	26.676	4.894	10.904	4.264	26.838	5.404	10.878	9.737			11	FOG	33.278	36.775	35.559	28.318		30.048	29.797	30.036	31.349			11	FOG	4.679	5.02	3.728
9	FOG	29.51	30.975	31.303	29.74	30.088	30.349	30.981	31.204	31.741	29.247	29.821	28.241			9	FOG	7.721	6.171	1.945	7.231	3.434	3.551	4.922	3.368	3.477	3.18	3.386	4.979			14	FOG	34.577	36.93	36.704	31.453	33.215	37.377	44.417	42.142	38.518			14	FOG	5.407	7.565	7.444
10	FOG	50.428	42.816	40.448	55.085	42.462	41.525	44.132	45.857	39.927	41.056	39.672	37.026			10	FOG	22.58	4.917	7.715	10.174	15.582	5.305	7.412	13.604	3.459	11.982	2.352	4.328			15	FOG	32.549	32.573	30.857	28.214	26.782	26.384	26.508	29.014	28.527			15	FOG	9.833	5.403	8.894
11	FOG	36.172		34.603	29.805	27.809	29.645	40.703	38.582	36.595	28.915		27.576			11	FOG	10.152		5.87	2.932	3.147	5.449	6.136	11.352	7.17	3.6		3.662			16	FOG	54.184	49.916	53.785		62.214	54.687	54.941	53.107	52.502			16	FOG	6.836	5.776	5.081
12	FOG	30.528	36.139		55.325	50.745		43.152	41.482	43.332	52.116	55.452	53.07			12	FOG	10.932	17.692			7.921		16.425	11.799	7.976	14.693	12.151	10.993			17	FOG	32.785	33.527	32.895	28.276	26.59	29.489	27.331	30	31.014			17	FOG	7.749	4.578	5.008
13	FOG	48.084	42.782		50.653	44.09		55.834	53.809		46.235	49.521				13	FOG	7.823	9.738		7.487	4.87		6.094	14.957		6.093	3.223				18	FOG	28.658	25.108	25.291	22.27	22.955	21.984	24.772	21.334	22.595			18	FOG	6.543	24.075	6.47
14	FOG	35.017	35.277	38.894	31.548	26.685	29.441	37.129	37.969	45.668	37.599	42.337	40.02			14	FOG	2.77	4.277	5.374	7.512	5.389	36.401	9.184	5.479	7.703	8.227	7.013	5.635			19	FOG	46.545	46.9	48.001	46.509	45.3	52.016	54.914					19	FOG	7.826	7.072	5.196
15	FOG	33.539	31.375	28.832	29.82	28.62	28.745	33.851	36.657	35.211	28.16	27.491	28.134			15	FOG	5.106	4.888	7.167	6.183	6.589	5.958	5.617	9.953	7.455	4.617	5.27	4.962			20	FOG	46.01			54.438	56.272		53.147					20	FOG	20.361
16	FOG		59.666	50.945		63.59	56.022	67.858	59.476	63.648	67.206	62.207	53.598			16	FOG		6.707	5.425		5.773	6.989	8.49	6.769	7.753	6.737	4.899	6.693
17	FOG	33.194	32.579	33.31	25.545	30.725	29.966	37.009	35.784	33.664	29.402	30.621	29.657			17	FOG	4.184	4.916	5.827	21.526	4.175	4.156	6.426	6.081	5.466	3.287	4.25	5.347			21	non-FOG	27.2	26.82	27.346	26.66	28.268	27.591	27.231	28.117	27.373			21	non-FOG	2.581	5.178	6.033
18	FOG	27.29	25.162	25.524	24.612	23.835	23.202	31.686	31.241	26.319	23.377	24.654	22.029			18	FOG	5.674	6.582	3.902	5.082	4.822	11.205	8.949	5.427	5.503		10.714	5.162			22	non-FOG	32.48	30.086	28.25	27.565	24.916	26.587	25.52	26.965	27.253			22	non-FOG	4.717	5.709	7.087
19	FOG	41.687	46.206	46.74	42.967	44.461	50.112	48.503	50.462	48.836	47.677	48.863	52.113			19	FOG	5.882	5.413	4.382	6.12	6.869	6.374	6.809	6.61	4.315	9.077	6.348	8.94			23	non-FOG	36.386	35.023	35.506	34.895	35.39	34.612	35.481	35.936	35.041			23	non-FOG	2.469	1.963	2.853
20	FOG	54.604	50.461		57.029	44.384		63.883	60.336	63.796	64.836	61.964	60.343			20	FOG	10.687	12.784		9.607	10.743		14.156	14.438	13.646	27.288	16.618	11.03			24	non-FOG	31.599	32.175	29.397	30.414	30.837	31.307	28.528	32.386	29.894			24	non-FOG	4.618	5.404	5.084
																																25	non-FOG	33.098	33.541	31.374	32.34	32.234	30.381	31.972	29.19	31.644			25	non-FOG	6.468	2.696	6.436
21	non-FOG	27.216	27.515	27.208	27.606	28.32	27.458	28.752	28.927	28.081	28.032	27.494	28.725			21	non-FOG	4.988	5.255	1.982	4.529	3.876	3.656	3.344	1.891	4.32	3.631	7.385	3.37			26	non-FOG	24.943	25.582	25.302	25.868	26.222	25.143	25.967	25.313	26.263			26	non-FOG	4.583	2.53	1.563
22	non-FOG	28.422	27.207	27.749	26.495	26.885	27.203	31.934	32.494	31.787	25.636	25.009	26.036			22	non-FOG	5.667	5.374	11.886	3.806	5.164	8.275	6.102	7.496	5.38	6.472	8.013	3.42			27	non-FOG	28.378	28.8	30.087	28.681	28.552	29.354	27.752	28.748	29.096			27	non-FOG	8.512	5.694	8.221
23	non-FOG	34.816	35.61	34.831	34.048	34.967	35.369	36.7	37.068	34.068	35.918	35.092	35.207			23	non-FOG	3.602	3.494	2.167	3.136	4.54	2.918	3.817	6.313	3.645	1.123	5.489	2.878			28	non-FOG	28.322	27.572	28.686	31.476	32.475	32.318	33.629	34.103	34.445			28	non-FOG	7.494	3.649	4.116
24	non-FOG	31.897	29.648	30.063	28.04	30.766	31.917	30.407	31.503	29.944	29.392	29.223	29.686			24	non-FOG	2.907	3.842	7.483	3.502	6.991	6.163	4.294	5.738	6.191	4.957	4.56	5.631			29	non-FOG	36.809	35.581	34.398	32.739	34.987	33.998	32.678	34.7	33.503			29	non-FOG	6.731	6.428	7.503
25	non-FOG	32.797	32.162	31.402	33.751	31.784	28.664	33.506	33.475	33.303	33.195	33.31	33.574			25	non-FOG	4.469	3.33	3.696	4.405	9.539	25.79	2.681	3.196	2.803	1.806	3.393	3.569			30	non-FOG	29.527	27.796	27.239	28.899	28.331	28.353	31.012	30.446	30.018			30	non-FOG	2.703	4.642	2.717
26	non-FOG	24.449	24.862	25.377	25.364	24.614	26.134	26.331	26.575	27.194	25.111	26.901	25.601			26	non-FOG	2.613	4.346	3.026	4.621	1.577	3.331	3.386	1.83	2.434	4.439	2.535	2.328			31	non-FOG	29.112	27.39	28.983	29.202	30.802	32.05	30.387	31.031	31.767			31	non-FOG	3.206	7.631	3.142
27	non-FOG	28.657	28.031	27.672	27.71	28.663	28.86	29.355	30.891	29.406	29.179	28.81	29.597			27	non-FOG	5.433	8.652	10.031	2.509	6.323	5.322	4.916	5.53	8.052	2.211	4.842	4.806			32	non-FOG	34.087	31.936	31.413	31.364	31.404	30.532	29.52	29.009	29.584			32	non-FOG	3.049	5.44	4.733
28	non-FOG	28.993	26.795	27.269	33.135	32.007	31.846	32.874	31.344	33.428	33.812	33.554	34.203			28	non-FOG	3.189	4.5	5.625	2.809	3.827	1.562	3.149	4.15	3.377	3.559	2.871	4.366			33	non-FOG	40.547	36.498	37.434	36.938	38.28	37.097	40.835	39.517	39.621			33	non-FOG	5.199	3.907	4.302
29	non-FOG	36.845	32.744	32.852	35.299	33.966	35.144	41.114	37.68	36.401	34.361	34.711	34.662			29	non-FOG	6.663	8.1	6.571	4.915	4.528	6.404	5.093	4.945	2.695	7.149	6.165	4.79			34	non-FOG	31.858	30.666	30.69	28.656	26.891	27.781	28.164	29.59	28.321			34	non-FOG	10.857	3.047	3.824
30	non-FOG	27.964	27.252	26.756	28.1	28.775	30.085	31.105	29.605	28.239	30.353	30.457	30.818			30	non-FOG	2.592	4.242	1.117	3.021	3.7	4.156	1.724	4.251	1.92	6.051	4.028	3.709			35	non-FOG	42.104	39.623	37.843	31.827	32.836	33.165	31.312	32.93	32.742			35	non-FOG	6.866	5.566	6.205
31	non-FOG	27.837	26.884	27.439	29.06	31.028	30.976	30.032	29.493	31.403	31.171	31.58	32.444			31	non-FOG	4.003	5.192	6.522	7.529	2.476	3.403	3.52	5.782	3.03	5.404	4.649	4.585			36	non-FOG	35.443	34.593	34.024	31.87	34.26	33.383	32.929	33.157	33.777			36	non-FOG	5.222	4.656	7.115
32	non-FOG	31.071	31.441	31.853	32.874	31.235	31.665	32.604	33.481	34.377	30.303	29.608	29.392			32	non-FOG	4.592	4.49	3.788	5.55	4.775	5.083	3.075	1.777	2.979	5.1	6.641	3.991			37	non-FOG	32.409	34.353	34.654	34.67	33.905	34.071	34.441	32.652	34.965			37	non-FOG	6.454	5.024	3.593
33	non-FOG	39.65	35.155	36.603	37.648	37.774	35.776	40.031	41.465	41.397	37.72	37.732	38.06			33	non-FOG	2.947	1.411	2.924	5.325	3.888	1.982	4.194	2.899	3.686	3.831	3.421	2.642			38	non-FOG	30.999	30.525	31.742	32.319	33.1	33.269	35.624	34.724	34.407			38	non-FOG	2.582	4.876	4.324
34	non-FOG	29.382	30.338	30.135	29.963	28.162	27.967	33.541	33.346	32.409	28.916	29.485	29.946			34	non-FOG	7.887	2.051	4.485	9.213	4.005	4.688	5.786	3.957	3.221	4.97	4.767	2.343			39	non-FOG	30.533	29.389	30.767	31.415	28.944	29.307	32.423	28.479	31.253			39	non-FOG	9.01	3.315	6.321
35	non-FOG	39.401	39.499	37.797	31.153	31.318	33.523	40.904	39.628	44.003	31.504	31.771	33.103			35	non-FOG	7.118	6.595	5.579	20.347	5.325	2.594	7.297	9.741	5.136	24.302	3.546	6.087			40	non-FOG	49.232	48.298	50.528	47.268	46.071		45.429	45.527	44.824			40	non-FOG	4.112	7.854	5.619
36	non-FOG	33.283	33.724	33.535	31.649	32.156	34.412	37.333	34.91	34.735	32.004	33.15	32.693			36	non-FOG	4.33	4.978	4.367	3.327	3.445	3.672	3.712	3.783	2.748	4.915	4.028	3.772
37	non-FOG	30.353	32.55	34.503	33.802	34.514	35.996	33.758	35.665	35.673	34.899	34.704	34.345			37	non-FOG	6.269	2.756	3.871	3.8	3.153	2.981	3.679	6.016	2.52	3.386	4.749	6.22
38	non-FOG	31.076	30.441	32.901	34.307	33.78	33.637	33.964	33.554	34.941	34.158	35.553	34.858			38	non-FOG	6.641	5.041	2.393	2.475	1.547	2.878	4.542	4.163	3.467	1.625	3.286	4.149
39	non-FOG	29.635	30.995	27.992	29.446	30.621	29.806	32.68	35.461	33.235	27.947	29.595	28.054			39	non-FOG	7.344	5.419	10.67	4.668	4.509	4.183	8.796	5.415	4.449	4.627	5.552	3.817
40	non-FOG	45.442	44.282	45.55	47.316	49.283	43.951	44.787	45.585		44.48					40	non-FOG	5.832	15.757	2.196	5.517	4.34	5.877	3.675	2.628		3.828
[truncated: 6 more columns]

## Sheet: Velocity
Experiment #1																Experiment #2
Velocity																Velocity
		No Dual Task						Dual Task
		No Visual Cues			Visual Cues			No Visual Cues			Visual Cues							Lower-Limbs Occluded (LLO)			LLO+Visual Cues (VC)			LLO+VC+Dual-Task
Participant	Group	Trial 1	Trial 2	Trial 3	Trial 1	Trial 2	Trial 3	Trial 1	Trial 2	Trial 3	Trial 1	Trial 2	Trial 3			Participant	Group	Trial 1	Trial 2	Trial 3	Trial 1	Trial 2	Trial 3	Trial 1	Trial 2	Trial 3
1	FOG	105.262	115.686	112.966	96.862	94.981	96.862	67.976	84.356	82.394	80.837	86.357	94.712			1	FOG	100.053	110.429	110.116	94.595	98.68	95.949	96.266	97.922	91.539
2	FOG	85.739	103.477	106.985	70.229	86.307	94.485	56.483	57.139	92.261	78.484	91.42	91.275			2	FOG	69.661	100.821	101.171	84.009	96.027	98.639	78.474	78.53	88.708
3	FOG	54.87	56.12		50.862	60.793		38.337	33.852		44.026	46.916				4	FOG	78.323	83.263	88.738	99.108	93.745	97.65	86.889	97.83	96.715
4	FOG	83.544	86.605	94.538				72.562	80.753	84.208	85.248	91.567	93.86			5	FOG	106.168	119.876	118.35	118.641	122.148	110.944	116.553	109.282	114.771
5	FOG	124.997	131.467	122.137	96.309	113.522	117.323	113.159	115.582	113.711	111.576	111.911	114.31			7	FOG	122.555	118.38	123.878	113.448	121.549	122.216	108.485	108.396	110.839
6	FOG	81.593	80.734		80.166	86.814		84.444	89.539	97.697	68.928	71.301				9	FOG	115.212	116.637	113.506	116.11	116.918	117.736	111.689	107.275	114.741
7	FOG	112.359	122.776	127.338	113.419	123.145	126.689	102.595	121.078	120.633	115.08	121.461	123.541			10	FOG	51.716	55.612	63.001	63.904	64.579	67.582	56.454	59.486	63.173
8	FOG	88.733	114.945	117.833	93.786	108.97	106.152	88.922	92.846	98.652	100.174	98.64	108.063			11	FOG	105.043	102.443	108.808	102.782		109.987	96.292	94.764	98.409
9	FOG	123.442	120.246	118.784	114.646	118.481	118.602	106.069	113.715	110.633	109.695	111.482	110.425			14	FOG	89.212	84.846	90.423	97.412	102.604	77.454	65.471	77.889	84.602
10	FOG	46.001	58.348	63.455	36.53	51.109	63.048	45.99	49.513	62.84	55.271	66.171	63.948			15	FOG	80.449	98.913	97.28	104.559	103.937	104.384	86.877	88.118	89.209
11	FOG	98.387		104.027	110.868	93.325	109.84	91.331	95.861	96.68	92.836		97.403			16	FOG	36.699	41.224	38.704		21.174	34.712	33.627	35.578	39.807
12	FOG	86.88	82.659		30.663	42.603		58.084	71.655	67.886	36.938	38.688	45.44			17	FOG	76.082	93.882	94.616	98.471	94.094	104.775	100.944	93.418	103.275
13	FOG	47.868	71.308		56.271	61.802		41.889	54.975		66.943	61.071				18	FOG	81.042	97.668	97.847	105.837	108.393	108.248	101.32	93.446	110.616
14	FOG	88.589	92.727	80.691	95.862	92.102	99.488	79.582	77.734	77.08	78.58	77.758	81.919			19	FOG	58.876	49.929	55.513	57.007	57.605	39.387	31.918
15	FOG	88.685	99.514	93.565	84.813	99.639	107.999	78.997	83.274	75.429	80.652	89.86	90.195			20	FOG	42.311			26.031	29.266		36.15
16	FOG		29.291	44.556		22.637	31.144	20.466	29.94	28.616	18.987	24.482	32.966
17	FOG	88.675	84.215	97.579	88.554	98.373	106.748	75.743	84.435	91.055	95.458	100.561	101.982			21	non-FOG	124.148	127.072	126.741	118.789	117.018	120.156	113.144	110.418	111.616
18	FOG	87.006	95.591	104.605	91.629	105.462	109.387	74.015	76.153	91.39	101.435	102.025	108.948			22	non-FOG	114.483	133.194	132.777	132.065	131.799	137.609	118.596	127.251	118.732
19	FOG	67.33	52.112	54.003	58.366	55.288	40.86	54.294	46.251	48.913	44.113	47.707	35.402			23	non-FOG	90.227	110.855	107.86	114.412	113.226	111.368	109.379	115.179	108.57
20	FOG	33.713	43.051		25.371	45.691		26.191	34.006	30.328	26.883	24.983	31.739			24	non-FOG	105.684	109.766	119.516	113.148	116.905	117.845	110.017	116.95	116.264
																25	non-FOG	116.424	121.82	123.735	121.192	125.145	121.888	120.182	123.939	123.629
21	non-FOG	122.81	126.434	130.195	111.917	112.343	120.402	113.988	115.1	118.495	113.072	117.308	113.199			26	non-FOG	127.1	132.029	130.596	118.593	116.579	121.036	114.83	109.917	115.727
22	non-FOG	128.095	135.042	134.108	96.513	124.369	133.56	120.994	117.822	126.633	120.2	129.798	130.67			27	non-FOG	122.74	129.434	129.768	130.432	128.238	129.271	125.167	130.124	126.793
23	non-FOG	103.089	110.166	120.372	95.335	111.273	113.466	106.137	107.666	113.847	110.725	114.526	115.606			28	non-FOG	132.514	146.664	143.493	127.024	127.786	120.646	113.568	119.594	111.273
24	non-FOG	107.992	119.653	120.237	98.226	106.222	114.59	103.612	105.021	119.467	110.802	118.366	118.053			29	non-FOG	91.8	103.315	97.818	84.515	89.396	99.809	86.141	88.666	95.601
25	non-FOG	118.503	119.124	128.884	115.502	117.287	121.584	116.036	119.743	115.936	115.239	121.087	121.255			30	non-FOG	131.831	152.987	152.304	125.911	125.684	131.774	121.773	127.305	128.82
26	non-FOG	133.351	136.034	129.437	97.861	119.313	120.269	118.574	127.551	117.151	115.197	121.13	118.969			31	non-FOG	130.073	144.993	141.354	127.394	123.613	129.398	130.16	127.878	128.085
27	non-FOG	125.816	129.812	134.382	112.415	127.144	131.85	122.067	129.045	128.878	131.025	132.559	128.63			32	non-FOG	110.382	126.794	126.472	103.57	109.902	97.513	99.359	99.36	88.323
28	non-FOG	139.588	148.028	146.146	113.152	121.062	126.067	124.632	138.117	116.279	112.824	112.28	109.084			33	non-FOG	84.361	102.965	101.198	94.91	85.643	89.616	77.696	85.89	82.193
29	non-FOG	93.759	112.126	105.654	89.498	97.487	98.917	82.536	97.484	101.826	87.408	95.379	100.124			34	non-FOG	88.466	107.129	117.597	109.421	107.982	106.795	104.244	107.144	106.936
30	non-FOG	149.897	150.806	156.961	121.965	128.285	130.545	139.962	148.447	153.413	126.732	129.486	136.087			35	non-FOG	80.609	98.648	97.133	108.127	114.46	113.207	104.797	109.196	109.408
31	non-FOG	137.554	147.297	147.103	111.404	126.253	126.648	125.353	133.449	136.555	126.648	126.9	126.932			36	non-FOG	100.617	113.341	127.667	105.348	111.234	120.147	109.889	100.07	108.642
32	non-FOG	124.16	126.121	109.379	100.064	106.646	112.737	116.671	103.212	105.931	102.459	99.729	99.742			37	non-FOG	109.104	110.074	113.058	107.652	109.617	108.959	106.105	104.595	105.081
33	non-FOG	93.494	116.652	107.151	91.96	98.375	103.873	92.84	82.894	91.17	88.093	95.002	92.072			38	non-FOG	133.615	132.195	127.617	124.771	120.359	118.897	113.64	115.583	112.953
34	non-FOG	106.091	110.171	113.937	104.983	110.467	107.846	92.163	112.304	118.717	109.776	112.618	110.231			39	non-FOG	99.156	121.469	116.993	114.714	120.408	126.972	103.585	116.721	112.083
35	non-FOG	92.32	100.219	103.453	91.518	98.351	105.49	86.118	95.11	84.996	115.054	106.628	106.273			40	non-FOG	57.082	60.679	54.16	57.443	66.515		67.997	70.243	75.395
36	non-FOG	114.523	123.395	131.5	91.103	112.151	117.927	98.139	106.646	108.771	104.567	111.315	116.535
37	non-FOG	119.115	112.132	107.695	106.121	109.202	110.064	99.047	100.267	104.116	102.2	106.063	107.363
38	non-FOG	134.37	134.882	128.435	114.266	119.442	120.767	118.749	123.569	116.789	112.484	117.305	113.815
39	non-FOG	114.461	118.382	124.33	121.134	120.058	123.136	99.057	92.392	99.591	103.995	104.285	103.534
40	non-FOG	55.888	62.389	60.641	60.864	50.716	68.894	71.329	75.744		72.733
