# Supplementary material for: Freezing of Gait in Parkinson’s Disease: An Overload Problem?
Source: PLoS One. 2015 Dec 17;10(12):e0144986. doi: 10.1371/journal.pone.0144986 (PMC4682987; doi:10.1371/journal.pone.0144986)
Supplement: S2 File — Experiment #1 and #2. (XLSX) [file pone.0144986.s002.xlsx]

## Sheet: Percentage of Fixations
Experiment #1																																								Experiment #2
Percentage of Fixations on each Area of Interest																																								Percentage of Fixations on each Area of Interest
		No Dual-Task																		Dual-Task
		No Visual Cues									Visual Cues									No Visual Cues									Visual Cues														Lower-Limbs Occluded
		Early Phase			Middle Phase			Late Phase			Early Phase			Middle Phase			Late Phase			Early Phase			Middle Phase			Late Phase			Early Phase			Middle Phase			Late Phase							Early Phase			Middle Phase			Late Phase
Participant	Group	Pathway	Doorway	Through	Pathway	Doorway	Through	Pathway	Doorway	Through	Pathway	Doorway	Through	Pathway	Doorway	Through	Pathway	Doorway	Through	Pathway	Doorway	Through	Pathway	Doorway	Through	Pathway	Doorway	Through	Pathway	Doorway	Through	Pathway	Doorway	Through	Pathway	Doorway	Through			Participant	Group	Pathway	Doorway	Through	Pathway	Doorway	Through	Pathway	Doorway
1	FOG	60	0	0	75	25	0	0	16.6665	83.3335	83.3333	0	0	33.3333	0	0	50	0	50	33.3333	0	0	33.3333	0	0	18.651	67.0633	14.2857	60	0	0	66.6667	0	0	28.8867	22.2223	48.8867			1	FOG	60	0	0	88.889	11.111	0	0	8.33333
3	FOG	84.977	15.023	0	0	100	0	0	8.3335	91.6665	98.8095	0	1.1905	100	0	0	30	20	43.75	98.2955	0	0	33.3335	66.6665	0	0	57.143	42.857	100	0	0	75	25	0	6.25	56.25	37.5			4	FOG	27.6293	10.8733	27.6293	0	25	69.4443	0	4.762
4	FOG	74.4443	5.55567	10.5557	0	37.5	62.5	0	8.33333	91.6667	100	0	0	100	0	0	61.1813	4.762	34.0537	70.5883	0	27.451	52.381	14.2857	33.3333	0	14.2857	85.7143	96.6667	0	0	100	0	0	19.0477	0	80.9523			7	FOG	0	11.4287	83.8097	0	0	100	0	0
6	FOG	38.6365	38.6365	13.6365	0	0	100	0	0	91.6665	100	0	0	100	0	0	10	0	90	90.9523	2.381	0	6.66667	60	0	0	11.111	88.889	87.5	12.5	0	0	25	25	0	26.6665	73.3335			9	FOG	94.4443	5.55567	0	16.6667	50	33.3333	0	0
7	FOG	0	25.3967	74.6033	0	19.762	80.238	0	0	100	96.2963	0	0	88.889	0	11.111	27.7777	11.111	61.111	4.16667	23.3333	72.5	0	8.33333	91.6667	0	0	100	88.889	0	5.55567	61.111	5.55567	33.3333	0	0	100			10	FOG	0	22.2223	11.111	0	0	33.3333	0	0
9	FOG	96.9697	3.03033	0	12.5	79.1667	8.33333	0	0	100	71.1637	0	0	100	0	0	8.33333	11.111	80.5533	97.2223	0	0	45.8333	45.8333	8.33333	0	12.5	87.5	100	0	0	100	0	0	6.66667	24.4443	68.889			11	FOG	100	0	0	100	0	0	28.3333	6.66667
10	FOG	6.66667	40	33.3333	0	33.3333	33.3333	0	16.6667	50	0	16.6667	8.33333	0	0	33.3333	0	0	0										0	0	0	0	50	0	0	0	0			16	FOG	83.898	0	0	58.492	23.0953	3.33333	0	17.262
11	FOG	69.4443	30.5557	0	33.3333	28.3333	38.3333	4.762	4.762	90.4763	57.143	42.857	0	50	42.857	7.143	10	0	90	55.5555	2.778	41.6665	41.6665	8.3335	50	0	0	100	85.7145	14.2855	0	40	60	0	11.111	0	88.889			17	FOG	74.2423	0	0	91.6667	0	0	0	11.111
12	FOG	80	0	5	50	50	0	0	0	100	80	0	0	100	0	0	50	12.5	25	51.7843	0	0	78.3333	21.6667	0	26.6667	6.66667	66.6667	93.1373	0	0	52.381	47.619	0	25.4903	33.3333	33.3333			18	FOG	70.8333	16.6667	0	83.3333	16.6667	0	0	8.33333
16	FOG	93.5805	0	0	61.111	0	0	26.1365	31.061	42.803	98.193	0	0	97.059	0	0	55.6725	10.7145	33.6135	72.3763	0	0	46.6667	38.5187	14.8147	12.5	15.7407	71.7593	77.761	0	0	100	0	0	4.5455	29.091	66.3635			19	FOG	77.8777	6.40633	0	0	56.1903	43.8097	0	0
17	FOG	90.1785	0	6.25	62.5	25	12.5	25	8.3335	50	52.7777	0	0	100	0	0	19.0477	16.6667	14.2857	98.148	0	0	79.0477	20.9523	0	5.55567	4.762	81.349	83.3333	0	0	100	0	0	47.7777	4.16667	48.0553			20	FOG	100	0	0	0	0	100	0	0
18	FOG	90.4763	9.52367	0	66.6667	0	0	33.3333	11.111	55.5557	80	0	0	66.6667	0	0	58.3333	0	41.6667	44.4443	20	0	0	50	50	0	0	88.889	70	0	0	0	0	0	0	44.4443	55.5553
19	FOG	76.426	3.44833	0	5.55567	58.3333	36.111	0	22.2223	77.7777	53.681	5.95233	0	33.3333	26.6667	40	0	0	100	65.029	3.35633	0	0	14.2857	85.7143	0	0	100	87.5073	2.29	0	31.746	19.0477	49.2063	0	0	100			21	non-FOG	79.6297	16.6667	3.70367	68.889	31.111	0	0	23.3333
20	FOG	100	0	0	50	0	0	20	10	53.3335	100	0	0	100	0	0	77.2725	4.5455	13.6365	100	0	0	88.889	11.111	0	33.3333	40	26.6667	100	0	0	100	0	0	0	66.667	33.333			22	non-FOG	74.2857	0	0	8.33333	58.889	32.7777	0	0
																																								24	non-FOG	100	0	0	78.254	21.746	0	0	13.0953
21	non-FOG	83.8097	4.762	11.4287	95.238	4.762	0	6.66667	15	78.3333	100	0	0	33.3333	0	0	27.7777	19.4443	19.4443	88.889	0	0	91.6667	0	0	27.7777	22.2223	33.3333	75.7937	0	0	83.3333	0	0	38.8887	16.6667	11.111			25	non-FOG	85.7143	0	0	76.1903	23.8097	0	4.16667	25
22	non-FOG	45	0	0	17.7777	64.4443	17.7777	0	0	100	73.3333	0	0	100	0	0	0	0	66.6667	60.101	0	0	0	58.889	41.111	0	0	100	100	0	0	100	0	0	11.111	0	88.8887			26	non-FOG	30.5557	63.8887	5.55567	12.5	81.9443	5.55567	0	25.5557
24	non-FOG	100	0	0	71.4283	28.5717	0	11.111	53.3333	35.5557	90.4763	0	0	100	0	0	19.4443	9.25933	71.2963	96.6667	0	0	100	0	0	0	39.8147	60.1853	100	0	0	100	0	0	27.7777	5.55567	66.6667			27	non-FOG	85	0	0	50	16.6667	0	0	33.3333
25	non-FOG	100	0	0	86.111	13.889	0	0	40	60										90.4763	0	0	100	0	0	4.762	4.762	90.4763	66.6667	0	0	100	0	0	27.7777	12.5	59.722			28	non-FOG	60	40	0	0	77.7777	22.2223	0	6.66667
26	non-FOG	46.6667	43.8097	0	21.4287	56.9047	13.3333	0	30.3177	69.6823	100	0	0	33.3333	0	0	33.3333	16.6667	50	100	0	0	83.611	16.389	0	0	33.3333	66.6667	100	0	0	100	0	0	16.6667	27.7777	55.5557			29	non-FOG	100	0	0	100	0	0	5	10
27	non-FOG	22.222	0	22.2223	16.6667	0	16.6667	0	50	16.6667	66.6667	0	0	33.3333	0	0	11.111	22.2223	0	66.6667	16.6667	0	33.3333	0	0	0	33.3333	33.3333	50	0	0	66.6667	0	0	0	33.3333	0			30	non-FOG	41.111	22.2223	0	0	80.1587	19.8413	0	51.1907
28	non-FOG	61.111	27.7777	0	0	88.889	11.111	0	18.0953	81.9047	100	0	0	33.3333	0	0	22.2223	0	77.7777	58.3335	25	0	0	67.5	32.5	0	0	100	93.3333	0	0	100	0	0	24.4443	7.40733	68.1483			32	non-FOG	35.0263	57.5663	7.40733	0	39.2857	60.7143	0	0
29	non-FOG	95.238	0	0	83.3333	16.6667	0	0	8.33333	91.6667	100	0	0	100	0	0	19.841	5.5555	74.6035	96.6665	0	0	87.5	12.5	0	0	38.095	61.905	100	0	0	100	0	0	20	0	80			33	non-FOG	27.7777	72.2223	0	0	77.7777	22.2223	0	9.72233
30	non-FOG	19.4443	27.7777	8.33333	16.6667	83.3333	0	0	44.4443	55.5557	90	0	0	100	0	0	0	13.889	86.111	66.6667	0	0	33.3333	38.889	27.7777	4.762	15.0793	80.1587	55.5557	0	0	100	0	0	12.2223	5.55567	82.2223			34	non-FOG	83.7603	10.684	0	46.1903	23.8097	30	0	4.762
32	non-FOG	66.6667	33.3333	0	5.55567	55.5557	38.889	0	32.275	67.725	100	0	0	100	0	0	0	6.66667	93.3333	100	0	0	51.4287	37.143	11.4287	0	4.762	95.238	100	0	0	100	0	0	12.5	40.2777	47.2223			35	non-FOG	15.341	10.2273	74.4317	0	0	100	0	0
33	non-FOG	17.262	82.738	0	0	85.7143	14.2857	0	26.389	73.611	73.7373	17.1717	0	77.778	22.222	0	0	14.762	85.238	12.8573	87.1427	0	0	100	0	0	4.762	95.238	100	0	0	100	0	0	10.7407	6.66667	82.5927			36	non-FOG	100	0	0	54.4443	28.889	16.6667	0	13.889
34	non-FOG	58.3333	26.852	14.8147	22.2223	43.6507	34.1273	0	0	100	100	0	0	100	0	0	36.1113	0	63.8887	94.4443	0	0	88.5713	11.4287	0	0	9.52367	90.4763	100	0	0	100	0	0	30.3177	10.3177	59.3653			37	non-FOG	96.9697	3.03033	0	75	25	0	0	26.389
35	non-FOG	2.564	58.9743	38.4617	8.33333	8.33333	83.3333	0	4.762	95.238	66.6667	0	0	100	0	0	40	0	60	0	4.44433	95.5557	0	0	100	0	0	100	100	0	0	100	0	0	36.111	0	63.889			38	non-FOG	27.3013	50.4763	22.2223	0	57.143	42.857	0	0
36	non-FOG	100	0	0	85.7143	14.2857	0	0	24.4443	75.5557	66.6667	0	0	100	0	0	0	0	100	83.3333	0	0	69.0477	30.9523	0	0	5.55567	94.4443	88.889	0	0	100	0	0	33.3333	0	66.6667			40	non-FOG	54.105	36.6357	5.926	0	89.1667	10.8333	0	29.9147
37	non-FOG	58.889	0	0	79.6297	14.8147	0	0	57.7777	42.2223	33.3333	0	0	88.889	11.111	0	75	0	25	100	0	0	100	0	0	64.2857	9.52367	26.1903	100	0	0	100	0	0	83.3333	0	16.6667
38	non-FOG	56.032	43.968	0	0	38.3333	61.6667	0	0	100	100	0	0	93.3333	6.66667	0	12.2223	0	87.7777	100	0	0	68.4527	31.5473	0	0	11.6667	88.3333	88.889	0	0	91.6667	8.33333	0	15	5.55567	79.4443
40	non-FOG	97.0987	1.23467	0	33.3333	66.6667	0	12.5	35.4167	52.0833	97.2223	0	0	34.9203	55.5557	9.52367	0	66.6667	33.3333	73.684	0	13.158	40	10	50	0	0	100	78.947	0	0	100	0	0	0	66.667	33.333
[truncated: 19 more columns]

## Sheet: Percentage of Fixation Duration
Experiment #1																																								Experiment #2
Percentage of Fixations on each Area of Interest																																								Percentage of Fixations on each Area of Interest
		No Dual-Task																		Dual-Task
		No Visual Cues									Visual Cues									No Visual Cues									Visual Cues														Lower-Limbs Occluded
		Early Phase			Middle Phase			Late Phase			Early Phase			Middle Phase			Late Phase			Early Phase			Middle Phase			Late Phase			Early Phase			Middle Phase			Late Phase							Early Phase			Middle Phase			Late Phase
Participant	Group	Pathway	Doorway	Through	Pathway	Doorway	Through	Pathway	Doorway	Through	Pathway	Doorway	Through	Pathway	Doorway	Through	Pathway	Doorway	Through	Pathway	Doorway	Through	Pathway	Doorway	Through	Pathway	Doorway	Through	Pathway	Doorway	Through	Pathway	Doorway	Through	Pathway	Doorway	Through			Participant	Group	Pathway	Doorway	Through	Pathway	Doorway	Through	Pathway	Doorway
1	FOG	54.065	0	0	72.222	27.778	0	0	14.706	85.294	77.7273	0	0	33.3333	0	0	55.5557	0	44.4443	33.3333	0	0	33.3333	0	0	18.1317	69.8117	12.0567	60.648	0	0	66.6667	0	0	26.434	22.7273	50.8373			1	FOG	58.2353	0	0	84.2107	15.7893	0	0	6.06067
3	FOG	83.4995	16.5005	0	0	100	0	0	6.5	93.5	97.6635	0	2.3365	100	0	0	31.2245	18.7755	39.423	97.96	0	0	27.6315	72.3685	0	0	52.833	47.167	100	0	0	80.082	19.918	0	5.054	55.577	39.3685			4	FOG	25.234	12.4603	30.2233	0	22.8553	71.478	0	6.78467
4	FOG	68.5443	10.558	11.6163	0	41.846	58.154	0	8.53667	91.4633	100	0	0	100	0	0	62.199	5.42633	32.3747	69.9247	0	28.4043	52.1507	14.516	33.3333	0	16.6667	83.3333	96.837	0	0	100	0	0	20.109	0	79.891			7	FOG	0	15.0647	81.5683	0	0	100	0	0
6	FOG	32.7205	40.177	21.028	0	0	100	0	0	93.307	100	0	0	100	0	0	5.618	0	94.382	90.8323	2.42167	0	4.981	61.6857	0	0	13.9917	86.0083	83.3335	16.6665	0	0	24.074	25.926	0	28.978	71.022			9	FOG	94.2237	5.77633	0	14.684	51.558	33.7577	0	0
7	FOG	0	22.8827	77.1173	0	21.5647	78.4353	0	0	100	96.477	0	0	87.963	0	12.037	23.913	7.24633	68.8407	2.07033	26.2593	71.67	0	16.6667	83.3333	0	0	100	87.6667	0	4.33333	60.4397	6.227	33.3333	0	0	100			10	FOG	0	13.4503	19.883	0	0	33.3333	0	0
9	FOG	96.6067	3.39333	0	13.063	76.5767	10.3603	0	0	100	68.56	0	0	100	0	0	9.42033	12.6583	77.9213	97.1947	0	0	47.6397	43.7953	8.56467	0	9.94167	90.0583	100	0	0	100	0	0	6.14	28.4283	65.4313			11	FOG	100	0	0	100	0	0	22.9123	8.772
10	FOG	5.78233	36.7347	33.3333	0	33.3333	33.3333	0	19.4443	47.2223	0	16.3017	12.1653	0	0	33.3333	0	0	0										0	0	0	0	50	0	0	0	0			16	FOG	77.7113	0	0	54.4343	21.0907	2.34733	0	20.111
11	FOG	64.1733	35.8267	0	33.3333	28.606	38.0607	3.904	8.108	87.988	57.222	42.778	0	50	42.442	7.558	8.3335	0	91.6665	55.1205	3.012	41.8675	38.4615	11.5385	50	0	0	100	91.154	8.846	0	38.4375	61.5625	0	7.849	0	92.151			17	FOG	64.4573	0	0	91.6667	0	0	0	10.5023
12	FOG	74.6795	0	3.205	50	50	0	0	0	100	87.3665	0	0	100	0	0	50	32.258	12.3655	48.0953	0	0	81.3217	18.6783	0	25.282	6.19033	68.5273	92.032	0	0	49.855	50.145	0	28.043	33.3333	33.3333			18	FOG	74.7527	13.1313	0	82.716	17.284	0	0	11.111
16	FOG	94.0685	0	0	57.0225	0	0	24.9445	33.6305	41.425	96.564	0	0	95.7945	0	0	59.0345	13.8615	27.104	66.2687	0	0	52.963	30.8607	16.1763	13.889	18.0203	68.0907	74.176	0	0	100	0	0	3.302	28.5975	68.1005			19	FOG	76.1067	5.35067	0	0	53.55	46.45	0	0
17	FOG	93.4	0	3.9685	67.3735	24.074	8.5525	32.9545	13.068	42.6135	48.382	0	0	100	0	0	17.4757	13.889	15.8577	96.831	0	0	77.716	22.284	0	6.734	4.01233	80.587	78.4503	0	0	100	0	0	47.016	3.74533	49.2387			20	FOG	100	0	0	0	0	100	0	0
18	FOG	89.5237	10.4763	0	66.6667	0	0	33.3333	7.986	58.6807	78.836	0	0	66.6667	0	0	61.3093	0	38.6907	50.5683	19.5393	0	0	52.2223	47.7777	0	0	89.2157	68.6227	0	0	0	0	0	0	40.4257	59.5743
19	FOG	76.128	3.513	0	4.56633	58.47	36.9637	0	20.139	79.861	53.9457	7.15333	0	51.159	19.1513	29.6897	0	0	100	55.672	3.22033	0	0	14.2157	85.7843	0	0	100	87.6053	1.97467	0	27.5117	22.9167	49.5717	0	0	100			21	non-FOG	80.6233	16.6667	2.71	73.2593	26.7407	0	0	24.9243
20	FOG	100	0	0	50	0	0	23.8095	7.9365	51.5875	100	0	0	100	0	0	81.792	2.89	11.5605	100	0	0	85.5263	14.4737	0	33.3333	47.791	18.8757	100	0	0	100	0	0	0	64.935	35.065			22	non-FOG	75.7057	0	0	4.869	61.325	33.806	0	0
																																								24	non-FOG	100	0	0	83.0323	16.9677	0	0	14.8057
21	non-FOG	87.485	3.03033	9.485	93.6	6.4	0	8.33333	20.9903	70.6763	100	0	0	33.3333	0	0	26.553	18.9507	21.1633	86.111	0	0	92.262	0	0	36.1903	19.643	33.3333	74.1227	0	0	80.5557	0	0	30.9603	24.3243	11.382			25	non-FOG	82.243	0	0	74.9103	25.0897	0	2.48767	26.1543
22	non-FOG	37.1763	0	0	17.1117	64.9043	17.984	0	0	100	72.9273	0	0	100	0	0	0	0	66.6667	63.2067	0	0	0	55.1667	44.8333	0	0	100	100	0	0	100	0	0	11.111	0	88.8887			26	non-FOG	27.258	66.6257	6.11633	12.1413	84.5663	3.29233	0	22.8197
24	non-FOG	100	0	0	65.5897	34.4103	0	7.752	51.5423	40.7057	87.6403	0	0	100	0	0	17.1047	9.46333	73.432	92.827	0	0	100	0	0	0	37.334	62.666	100	0	0	100	0	0	27.471	6.87833	65.6507			27	non-FOG	68.1943	0	0	50	16.6667	0	0	33.3333
25	non-FOG	100	0	0	91.75	8.25	0	0	37.4487	62.5513										91.2163	0	0	100	0	0	2.564	2.564	94.8717	66.6667	0	0	100	0	0	29.4253	11.9133	58.6613			28	non-FOG	54.762	45.238	0	0	71.7173	28.2827	0	4.762
26	non-FOG	43.75	49.1463	0	22.956	60.6447	11.5383	0	37.343	62.657	100	0	0	33.3333	0	0	28.9853	18.8407	52.174	100	0	0	86.751	13.249	0	0	38.125	61.875	100	0	0	100	0	0	14.4927	17.853	67.6543			29	non-FOG	100	0	0	100	0	0	2.618	8.6385
27	non-FOG	17.4843	0	26.455	8.33333	0	25	0	58.3333	8.33333	66.6667	0	0	33.3333	0	0	11.111	22.2223	0	66.6667	14.4443	0	33.3333	0	0	0	33.3333	33.3333	40.909	0	0	66.6667	0	0	0	33.3333	0			30	non-FOG	41.1047	23.2323	0	0	79.5687	20.4313	0	50.1593
28	non-FOG	69.202	24.1313	0	0	83.715	16.285	0	19.6697	80.3303	100	0	0	33.3333	0	0	24.3243	0	75.6757	44.375	20	0	0	69.664	30.336	0	0	100	94.5833	0	0	100	0	0	19.8753	6.923	73.2017			32	non-FOG	40.048	55.3833	4.56867	0	41.1097	58.8903	0	0
29	non-FOG	94.3333	0	0	72.0443	27.9557	0	0	8.78567	91.2143	100	0	0	100	0	0	24.91	5	70.09	94.231	0	0	81.757	18.243	0	0	35.2085	64.7915	100	0	0	100	0	0	32.258	0	67.742			33	non-FOG	10.3147	89.6853	0	0	77.8333	22.1667	0	13.0227
30	non-FOG	11.1317	34.3227	9.52367	13.253	86.747	0	0	51.3197	48.6803	86.3637	0	0	100	0	0	0	15.803	84.197	56.4573	0	0	33.3333	37.296	29.3707	6.45167	13.034	80.5143	52.3553	0	0	100	0	0	13.3447	5.05967	81.596			34	non-FOG	83.963	11.3587	0	33.5597	23.846	42.5943	0	6.74833
32	non-FOG	70.4683	29.5317	0	7.33933	54.1283	38.532	0	38.613	61.387	100	0	0	100	0	0	0	5.221	94.779	100	0	0	50.3567	35.4583	14.1853	0	4.57	95.43	100	0	0	100	0	0	15.937	36.3763	47.6863			35	non-FOG	8.36667	16.8557	74.778	0	0	100	0	0
33	non-FOG	8.58867	91.4113	0	0	84.8333	15.1667	0	26.9987	73.0013	72.9123	20.9767	0	77.3967	22.6033	0	0	24.048	75.952	7.84033	92.1597	0	0	100	0	0	6.26167	93.7383	100	0	0	100	0	0	12.6003	7.24633	80.1533			36	non-FOG	100	0	0	51.575	30.16	18.265	0	14.8413
34	non-FOG	59.6183	22.7377	17.644	18.066	47.9327	34.001	0	0	100	100	0	0	100	0	0	36.113	0	63.887	96.7173	0	0	88.015	11.985	0	0	11.1903	88.8097	100	0	0	100	0	0	27.2467	12.786	59.9677			37	non-FOG	97.567	2.433	0	72.5227	27.4773	0	0	27.5523
35	non-FOG	2.193	58.2237	39.5833	5.01467	7.66967	87.3157	0	3.367	96.633	66.6667	0	0	100	0	0	42.9077	0	57.0923	0	4.095	95.905	0	0	100	0	0	100	100	0	0	100	0	0	45.683	0	54.317			38	non-FOG	30.5647	45.4477	23.9877	0	54.1027	45.8973	0	0
36	non-FOG	100	0	0	82.6207	17.3793	0	0	28.9367	71.0633	66.6667	0	0	100	0	0	0	0	100	72.667	0	0	73.7203	26.2797	0	0	6.746	93.254	91.6667	0	0	100	0	0	42.7567	0	57.2433			40	non-FOG	60.4603	31.0423	5.80967	0	89.6177	10.3823	0	28.9307
37	non-FOG	66.873	0	0	79.88	16.2853	0	0	51.4113	48.5887	33.3333	0	0	88.889	11.111	0	73.3463	0	26.6537	100	0	0	100	0	0	62.0567	13.1207	24.8227	100	0	0	100	0	0	83.3333	0	16.6667
38	non-FOG	57.5	42.5	0	0	26.6737	73.3263	0	0	100	100	0	0	94.2983	5.70167	0	12.7227	0	87.2773	100	0	0	68.0177	31.9823	0	0	9.278	90.722	88.6077	0	0	93.1217	6.87833	0	9.65267	7.40733	82.94
40	non-FOG	97.615	0.856	0	33.3333	66.6667	0	8.59833	37.2367	54.165	96.5097	0	0	37.3083	53.552	9.13967	0	66.6667	33.3333	69.6505	0	20.0875	31.9445	18.0555	50	0	0	100	75	0	0	100	0	0	0	57.471	42.529
[truncated: 19 more columns]
