# Supplementary material for: Freezing of Gait in Parkinson’s Disease: An Overload Problem?
Source: PLoS One. 2015 Dec 17;10(12):e0144986. doi: 10.1371/journal.pone.0144986 (PMC4682987; doi:10.1371/journal.pone.0144986)
Supplement: S3 File — Experiment #1 and #2. (XLSX) [file pone.0144986.s003.xlsx]

## Sheet: Average Skin Conductance Levels
Experiment #1																Experiment #2
Average Skin Conductance Level over the entire trial																Average Skin Conductance Level over the entire trial
		No Dual Task						Dual Task
		No Visual Cues			Visual Cues			No Visual Cues			Visual Cues							Lower-Limbs Occluded (LLO)			LLO+Visual Cues (VC)			LLO+VC+Dual-Task
Participant	Group	Trial 1	Trial 2	Trial 3	Trial 1	Trial 2	Trial 3	Trial 1	Trial 2	Trial 3	Trial 1	Trial 2	Trial 3			Participant	Group	Trial 1	Trial 2	Trial 3	Trial 1	Trial 2	Trial 3	Trial 1	Trial 2	Trial 3
1	FOG	2.5698	3.31165	4.0016	2.62755	3.0619	3.64245	2.93765	3.53165	3.5179	3.1449	3.17465	3.52545			1	FOG	2.93515	3.3365	3.0123	4.0271	4.00165	4.01437	3.93125	3.97405	3.95265
2	FOG	0.55195	0.69205	1.1997	0.2172	0.8929	1.23585	0.56985	0.7434	1.49755	0.9316	1.33495	1.38075			2	FOG	1.02245	1.1018	1.34765	0.4777	0.7286	1.1809	0.98915	1.0462	1.27405
4	FOG	3.0634	3.9233	6.81	2.64285	5.5681	7.32685	3.3562	4.3332	7.54045	5.5868	7.03885	7.29205			4	FOG	5.679	6.1038	7.15075	3.18285	4.35865	6.55985	5.8192	6.018	7.06305
5	FOG	3.30675	3.67675	3.9489	2.8097	3.5979	3.41695	3.79965	4.19445	4.0431	3.89215	4.14085	3.8206			5	FOG	3.38145	3.6985	3.76125	2.98625	3.58995	3.683	3.31255	3.9243	3.58685
6	FOG	1.3875	2.31595	1.85173	0.8914	1.7759	1.33365	1.4164	2.29715	2.4759	1.68385	2.05235	2.299			7	FOG	4.2201	6.35425	7.42625	7.43705	7.7117	7.6401	7.94515	8.05905	7.86875
7	FOG	5.2716	7.02	7.67135	3.41245	6.20175	7.60355	5.6058	7.2231	7.31485	6.18735	6.70215	7.75145			9	FOG	6.9359	7.2134	7.89005	3.4307	5.4239	6.8386	7.0107	7.34555	7.99035
8	FOG	5.2055	7.29695	7.82715	4.9324	6.3997	7.42105	5.93245	7.3615	7.30815	6.86085	7.5928	7.697			10	FOG	11.9091	11.9383	13.3174	7.77555	10.6583	12.4451	11.832	11.7225	13.2008
9	FOG	3.9985	5.13095	7.18145	2.63045	5.3693	7.2596	4.8287	6.05605	7.17945	6.4244	7.87425	8.189			11	FOG	5.4303	9.24215	9.3098	10.1788	10.1451	10.3432	9.9474	9.9488	10.0987
10	FOG	8.48105	10.169	13.285	3.4104	11.4928	13.3136	9.139	10.7172	13.2415	11.5595	13.1669	13.3788			14	FOG	2.7345	3.225	4.2562	3.2337	3.6795	3.5559	2.3016	3.0168	4.0837
11	FOG	6.3821	10.2202	10.5183	4.54085	8.20185	10.4319	6.95195	11.0059	10.9541	7.59445	10.5544	10.4969			15	FOG	4.4849	4.60755	4.9437	3.72095	4.15445	4.6889	4.52725	4.72865	5.00545
12	FOG	2.1082	2.7072	2.4077	1.65745	1.7183	1.68788	1.8798	2.77345	4.923	1.78835	2.1651	2.62665			16	FOG	2.1501	2.80185	3.8081	3.78845	3.4403	3.2358	4.01325	4.1433	4.07827
13	FOG	5.57915	9.5431	7.56112	6.14115	6.14115	6.14115	5.9225	5.9225	5.9225	7.412	9.2524	8.3322			17	FOG	0.2635	0.26405	0.3455	0.21845	0.25075	0.27175	0.24605	0.2611	0.33925
14	FOG	3.289	3.5105	3.6628	2.6367	1.3407	3.9541	3.4496	3.8375	4.4076	1.4535	4.2032	4.2704			18	FOG	6.66905	6.5915	6.58755	3.85385	4.46735	6.52495	5.7307	6.53015	6.92945
15	FOG	3.6555	3.99775	4.68445	3.36945	4.02215	4.7457	3.9086	4.29965	5.02625	4.4648	4.9923	5.10735			19	FOG	1.99595	2.4556	2.85685	3.2789	3.46485	3.64735	3.31135	3.60015	3.9012
16	FOG	2.65555	3.46805	3.88985	1.7669	3.2977	2.4534	2.1944	3.8184	2.9375	2.56165	3.4792	3.31			20	FOG	6.1024	9.11705	7.60973	15.8432	15.8432	15.8432	16.1735	16.1735	16.1735
17	FOG	0.2454	0.2569	0.3393	0.0756	0.2077	0.3199	0.2481	0.26265	0.29555	0.22705	0.33425	0.35035
18	FOG	3.8838	4.06325	6.5292	2.52695	5.6949	6.57625	4.2649	4.70775	6.49675	5.7661	6.57565	6.6071			21	non-FOG	2.3437	2.3218	2.3366	1.8336	1.8356	1.8101	2.4078	2.6933	2.7577
19	FOG	1.93035	2.50735	3.11465	1.90025	2.38265	2.9501	2.15725	2.4984	2.7994	2.24395	2.5571	2.71335			22	non-FOG	4.3946	4.5525	5.23645	3.01315	3.5692	4.6177	4.3598	4.3883	5.12015
20	FOG	6.12035	10.6098	8.3651	8.554	3.2588	5.9064	6.6332	10.9784	15.3535	8.5516	10.4878	11.8926			23	non-FOG	1.33175	1.38425	1.45455	0.9228	1.12155	1.40075	1.33555	1.42235	1.52645
																24	non-FOG	2.84705	3.1363	3.44955	2.23335	2.49085	3.22965	2.7887	3.18135	3.4007
21	non-FOG	1.5108	1.8551	1.7661	1.4174	2.0964	2.8952	1.9965	2.1968	2.9952	2.5081	2.7965	2.8178			25	non-FOG	4.91305	5.18655	5.81095	3.3155	3.95745	5.3814	5.0279	5.1821	6.0499
22	non-FOG	3.0455	3.6337	4.8981	1.91045	4.05285	5.01195	3.6232	3.704	4.97165	4.2957	5.2268	5.2494			26	non-FOG	1.7843	1.54715	2.43495	0.9123	1.45385	1.9896	1.88865	1.73135	1.8155
23	non-FOG	1.0007	1.1164	1.4063	0.4991	1.2787	1.48085	1.10555	1.2077	1.59065	1.396	1.53285	1.53345			27	non-FOG	5.693	5.6404	6.2453	3.55325	4.20585	5.7003	5.2919	5.78235	6.89645
24	non-FOG	2.10905	2.67355	3.15855	2.01125	2.55085	3.3824	2.77825	3.101	3.9333	2.7627	3.47185	3.5312			28	non-FOG	3.639	3.6599	3.9045	2.7695	3.2742	3.6654	3.6829	3.7631	4.0423
25	non-FOG	3.44875	3.6981	5.29985	2.5329	4.4487	5.6711	3.74095	4.34065	6.37755	4.9414	5.9266	6.12405			29	non-FOG	1.2697	1.51675	2.24125	0.42115	0.8303	1.44885	1.221	1.4029	2.3871
26	non-FOG	0.9558	1.2583	1.9362	0.8237	1.6772	1.73675	1.09365	1.28455	2.9181	1.50195	2.15055	2.672			30	non-FOG	8.07345	8.4179	10.561	3.6392	4.5602	9.0227	8.87325	9.0321	11.0522
27	non-FOG	3.64205	3.99765	6.02745	1.98675	5.3921	6.3112	4.22035	4.7159	5.5117	5.5888	6.57215	6.6792			31	non-FOG	10.3492	10.3133	10.3158	8.68805	10.1897	10.356	10.4919	10.4353	10.441
28	non-FOG	2.7726	3.2501	3.979	2.1665	3.1876	3.8952	3.0938	3.4775	4.2774	3.5411	4.1221	4.1193			32	non-FOG	4.14255	4.13435	3.5773	3.5025	4.0154	3.6772	4.1184	4.22525	3.5835
29	non-FOG	0.595	0.8643	1.69185	0.17615	0.8951	2.3931	0.7574	0.99845	2.9273	1.06585	2.606	2.70405			33	non-FOG	8.0644	8.22605	8.82845	6.45655	7.21015	8.3998	7.9159	8.1991	8.7801
30	non-FOG	4.1304	5.5992	9.2329	2.61745	5.93705	10.5008	5.8661	6.9465	11.3585	9.0228	11.2746	11.2936			34	non-FOG	3.91965	4.03415	4.35955	3.7514	4.03625	4.0232	4.0372	4.1117	4.24175
31	non-FOG	8.86175	9.6101	10.5387	6.86385	10.3758	10.2785	9.42635	10.388	10.2488	10.5335	10.4087	10.3362			35	non-FOG	1.3542	1.4387	1.86055	1.1477	1.26345	1.5397	1.42265	1.43915	1.77695
32	non-FOG	3.78215	4.0339	3.7097	2.4581	3.452	3.35095	4.00005	4.10335	3.2672	3.9696	3.54	3.59755			36	non-FOG	2.8179	2.7989	3.03155	1.8742	2.32095	2.8656	2.7719	2.8962	2.99665
33	non-FOG	6.602	7.0385	8.5159	5.1643	7.4981	8.63555	6.86785	7.3885	9.0407	7.7854	8.78745	8.99825			37	non-FOG	5.67175	5.81105	6.03025	4.7763	5.11415	5.8969	5.72205	5.72705	6.3078
34	non-FOG	3.6714	3.9439	3.89935	2.91525	3.82415	4.176	3.85875	4.09185	5.35575	4.07765	4.3121	4.553			38	non-FOG	3.52995	3.5277	3.6575	2.4235	3.12605	3.0954	3.47175	3.576	3.5539
35	non-FOG	1.156	1.26345	1.5217	1.0629	1.41505	1.7269	1.25575	1.34805	2.0527	1.40575	1.861	1.9082			39	non-FOG	1.14165	1.1309	1.42995	0.71535	1.1547	1.2851	1.03515	1.1564	1.2393
36	non-FOG	2.14195	2.4415	2.82835	1.41365	2.388	2.8597	2.392	2.6145	3.34885	2.7133	3.20335	3.20135			40	non-FOG	12.28	13.12	6.1054	10.5122	11.9097	13.3073	11.8335	12.4002	13.5091
37	non-FOG	4.77155	5.04415	5.9988	3.74175	5.35705	6.1448	5.12395	5.2791	6.46425	5.68905	6.39265	6.333
38	non-FOG	2.55335	3.1488	3.08465	2.009	2.97005	3.2948	3.0401	3.24435	3.93625	3.22805	3.6863	3.9856
39	non-FOG	0.79545	1.1398	1.24065	0.77115	0.6966	1.1213	0.99985	1.1926	1.2726	0.83715	1.36995	1.6352
40	non-FOG	6.6723	9.9454	13.2004	4.088	11.3335	13.0396	7.6968	10.3545	9.02565	12.0684	13.3338	12.7011
