# Supplementary material for: Freezing of Gait in Parkinson’s Disease: An Overload Problem?
Source: PLoS One. 2015 Dec 17;10(12):e0144986. doi: 10.1371/journal.pone.0144986 (PMC4682987; doi:10.1371/journal.pone.0144986)
Supplement: S4 File — Experiment #1 and #2. (XLSX) [file pone.0144986.s004.xlsx]

## Sheet: Experiment #1 Demographics
Participant	Group	Gender	AGE	UPDRS-III	MOCA	TMT A	TMT B	DMT Forwards	DMT Backwards	Shoulder Width (cm)	Snellen
1	FOG	M	73	46.5	21	91.37	295	10	6	52	20/25
2	FOG	M	78	43.5	25	59.5	184	8	4	49	20/70
3	FOG	M	82	42	22	62	100.97	10	6	45	20/25
4	FOG	F	70	17	29	44.3	75	10	6	44	20/40
5	FOG	M	66	35	24	41.5	136	14	6	47	20/70
6	FOG	M	85	30.5	23	37.45	140.52	10	6	53	20/30
7	FOG	M	77	43.5	28	51.49	156.83	13	7	45	20/70
8	FOG	M	71	29.5	30	45.8	52.7	11	3
9	FOG	M	71	42.5	28	46.1	116	13	5	48	20/40
10	FOG	M		40	25	31	113	8	6	50	20/25
11	FOG	M	58	51.5	30	30.12	40.87	14	8	50	20/25
12	FOG	M	77	58						43	20/40
13	FOG	M	66	52.5
14	FOG	M	75	33	27	47.9	194	7	4	48	20/40
15	FOG	M	68	29.5	21	53.6	172	13	8	42	20/70
16	FOG	M	84	33.5	19						20/40
17	FOG	M	62	39.5	27	60.1	202	11	6	47	20/40
18	FOG	F	69	20.5	28	46.87	125	11	8	39	20/50
19	FOG	M	67	51.5	21	69.73	224	7	4	53	20/70
20	FOG	M	69	37	24	47.54	133	10	7	44	20/70
21	non-FOG	M	56	12.5	24	70		12	6	48	20/50
22	non-FOG	M	64	19.5	24	33.6	94	16	6	46	20/50
23	non-FOG	M	72	19.5	28	66	80	6	4	50	20/40
24	non-FOG	M	63	28.5	26	30.7	70	9	7	48	20/30
25	non-FOG	M	75	24	27	44.6	58.6	14	10	49	20/40
26	non-FOG	F	58	12.5	27	35.9	58.3	8	7	41	20/30
27	non-FOG	M	78	18	29	36.87	93.64	10	8	46	20/70
28	non-FOG	M	72	26.5	29	29.57	60	10	9	49	20/40
29	non-FOG	M	77	24	24	47.92	157	10	6	54	20/70
30	non-FOG	M	57	15.5	29	34	80	10	7	46	20/40
31	non-FOG	M	73	32.5	25	46	102	10	5	46	20/40
32	non-FOG	M	84	29	29	49	86	11	8	52	20/70
33	non-FOG	M	61	29	28	62	52	13	9	59	20/40
34	non-FOG	M	77	29		53	168	10	6	45	20/200
35	non-FOG	M	82	26	26	39	78	10	6	47	20/40
36	non-FOG	M	76	25	27	37	49	9	8	53	20/50
37	non-FOG	M	77	39	24	32	134	9	4	47	20/200
38	non-FOG	M	74	16	29	30.57	55	16	10	53	20/70
39	non-FOG	M	70	33.5	23	37.9	87	8	4	42	20/50
40	non-FOG	F	65	34	27	22.8	67	6	7		20/40

## Sheet: Experiment #2 Demographics
Participant	Group	Gender	AGE	UPDRS-III	MOCA	TMT A	TMT B	DMT Forwards	DMT Backwards	Shoulder Width (cm)	Snellen
1	FOG	M	73	46.5	21	91.37	295	10	6	52	20/25
2	FOG	M	78	43.5	25	59.5	184	8	4	49	20/70
4	FOG	F	70	17	29	44.3	75	10	6	44	20/40
5	FOG	M	66	35	24	41.5	136	14	6	47	20/70
7	FOG	M	77	43.5	28	51.49	156.83	13	7	45	20/70
9	FOG	M	71	42.5	28	46.1	116	13	5	48	20/40
10	FOG	M		40	25	31	113	8	6	50	20/25
11	FOG	M	58	51.5	30	30.12	40.87	14	8	50	20/25
14	FOG	M	75	33	27	47.9	194	7	4	48	20/40
15	FOG	M	68	29.5	21	53.6	172	13	8	42	20/70
16	FOG	M	84	33.5	19						20/40
17	FOG	M	62	39.5	27	60.1	202	11	6	47	20/40
18	FOG	F	69	20.5	28	46.87	125	11	8	39	20/50
19	FOG	M	67	51.5	21	69.73sec	224	7	4	53	20/70
20	FOG	M	69	37	24	47.54	133	10	7	44	20/70
21	non-FOG	M	56	12.5	24	70		12	6	48	20/50
22	non-FOG	M	64	19.5	24	33.6	94	16	6	46	20/50
23	non-FOG	M	72	19.5	28	66	80	6	4	50	20/40
24	non-FOG	M	63	28.5	26	30.7	70	9	7	48	20/30
25	non-FOG	M	75	24	27	44.6	58.6	14	10	49	20/40
26	non-FOG	F	58	12.5	27	35.9	58.3	8	7	41	20/30
27	non-FOG	M	78	18	29	36.87	93.64	10	8	46	20/70
28	non-FOG	M	72	26.5	29	29.57	60	10	9	49	20/40
29	non-FOG	M	77	24	24	47.92	157	10	6	54	20/70
30	non-FOG	M	57	15.5	29	34	80	10	7	46	20/40
31	non-FOG	M	73	32.5	25	46	102	10	5	46	20/40
32	non-FOG	M	84	29	29	49	86	11	8	52	20/70
33	non-FOG	M	61	29	28	62	52	13	9	59	20/40
34	non-FOG	M	77	29		53	168	10	6	45	20/200
35	non-FOG	M	82	26	26	39	78	10	6	47	20/40
36	non-FOG	M	76	25	27	37	49	9	8	53	20/50
37	non-FOG	M	77	39	24	32	134	9	4	47	20/200
38	non-FOG	M	74	16	29	30.57	55	16	10	53	20/70
39	non-FOG	M	70	33.5	23	37.9	87	8	4	42	20/50
40	non-FOG	F	65	34	27	22.8	67	6	7		20/40

## Sheet: Dual-Task Errors
Dual-Task Errors
				Experiment #1						Experiment #2
		Baseline		Dual-Task			Visual Cues + Dual-Task			LLO+VC+DT
Participant	Group	Trial 1	Trial 2	Trial 1	Trial 2	Trial 3	Trial 1	Trial 2	Trial 3	Trial 1	Trial 2	Trial 3
1	FOG	2	2	2	1	2	5	7	3	2	3	5
2	FOG	1	1	4		1	1	1	1	0	1	2
3	FOG	3	1	4	3	3	2	3	2
4	FOG	1	2	2	2	1	2	1	1	3	0	1
5	FOG	0	2	1	2	1	0	3	2	2	1	1
6	FOG	3	2	3	3	3	2	3
7	FOG	1	0	3	1	0	3	1	1	1	1	1
8	FOG	1	0	0	2	0	0	1	0
9	FOG	2	2	2	6	3	6	5	4	4	5	3
10	FOG	0	2	0	0	1	0	1	2	0	0	1
11	FOG	1	0	0	0	1	1		1	0	0	0
12	FOG	1	0	0	2	1	1	0	2
13	FOG	1	2	3	3		7	2
14	FOG	3	0	0	1	0	2	1	0	3	0	1
15	FOG	0	1	0	4	0	1	0	0	2	1	2
16	FOG	2	2	0	3	4	2	2	1	3	2	3
17	FOG	3	2	3	2	2	2	1	2	3	2	1
18	FOG	1	0	2	4	1	0	1	3	3	1	2
19	FOG	3	3	2	2	2	2	2	2	4	5	4
20	FOG	3	1	3	1	1	0	3	1	0
21	non-FOG	2	4	2	4	2	1	0	1	1	0	0
22	non-FOG	2	3	2	3	1	0	1		6	0	3
23	non-FOG	1	1	3	3	1	0	1	3	3	1	3
24	non-FOG	2	3	2	3	1	3	6	5	3	0	4
25	non-FOG	0	1	1	0	0	1	0	4	0	0	0
26	non-FOG	1	1	0	4	1	0	1	1	2	1	1
27	non-FOG	1	0	2	3	4	3		5	3	3	1
28	non-FOG	2	1	1	2	2	2	1	1	2	3	2
29	non-FOG	3	3	4	2		4	5		5	4	3
30	non-FOG	3	1	5	3	3	3	1	2	3	2	1
31	non-FOG	1	1	1	2	0	3	1	4	2	0	1
32	non-FOG	0	1	1	3	1	2	2	0	3	0	0
33	non-FOG	0	0	0	3	2	2	0	0	2	1	1
34	non-FOG	0	0	1	1	0	1	0	0	1	1	1
35	non-FOG	1	2	2	2	0	2	2	2	4	2	3
36	non-FOG	2	3	3	2	3	3	2	6	4	5	3
37	non-FOG	1	0	7	2	6	7	2	0	1	4	1
38	non-FOG	0	1	2	1	0	0	0	0	0	2	0
39	non-FOG	6	7	6	4	3	6	9	7	4	5	3
40	non-FOG	1	2	7	4		0			3	1
